# Supplementary material for: Pyrogenic carbon contribution to tropical savanna soil carbon storage
Source: Nat Commun. 2025 Nov 4;16:9730. doi: 10.1038/s41467-025-64699-y (PMC12586565; doi:10.1038/s41467-025-64699-y)
Supplement: Supplementary file 3 — Source Data [file 41467_2025_64699_MOESM3_ESM.xlsx]

## Sheet: Figure 1A
Latitude	Longitude	Measurement No.
-42.137	145.278	2
-41.029	144.718	2
-38.75	-62.1833	10
-38.4098	144.984	1
-38.404	144.042	3
-38.3833	-60.2667	10
-38.3667	-60.3667	6
-38.2	-71.8333	16
-38.103	147.462	2
-37.7667	-58.3	17
-37.4667	145.533	42
-36.648	149.585	53
-36.51	141.906	2
-36.3212	149.514	56
-35.473	141.269	2
-34.8297	138.621	1
-34.6098	146.356	4
-34.562	143.629	2
-34.4222	137.922	4
-34.3167	149.983	3
-34.133	115.069	2
-33.665	150.296	6
-33.6604	150.292	6
-33.6591	150.305	6
-33.6589	150.285	6
-33.6584	150.271	6
-33.6576	150.287	6
-33.6554	150.288	6
-33.654	150.301	6
-33.6538	150.308	6
-33.5492	151.298	6
-33.547	151.294	6
-33.4866	151.18	6
-33.4857	151.175	6
-33.481	151.17	6
-33.4753	151.249	6
-33.4749	151.24	6
-33.4736	151.245	6
-33.4692	151.261	6
-33.2545	151.004	6
-33.2504	151.011	6
-33.2444	151.014	6
-33.2363	151.021	6
-33.2302	151.024	6
-33.2255	151.03	6
-33.2235	151.031	6
-33.2221	151.034	6
-33.2181	151.042	6
-32.242	134.967	2
-30.557	149.545	2
-29.95	152.233	12
-29.385	153.34	2
-28.998	140.821	2
-28.5953	-49.8666	5
-28.5947	-49.8867	4
-28.5934	-49.8604	6
-28.5908	-49.875	6
-28.336	-49.718	12
-28	-52	10
-27.149	153.399	2
-26.7	21	2
-26.7	21.5	2
-25.89	138.96	2
-25.48	153.068	2
-25.178	132.107	2
-25.097	153.25	2
-25.085	152.414	2
-24.3	23.7	2
-20.767	134.236	2
-20.4283	28.5067	2
-19.9	23.6	2
-19.722	121.63	2
-19.4	23.2	2
-18.647	24.35	2
-18.37	144.676	1
-18.368	144.676	1
-18.3661	144.676	1
-18.364	144.677	1
-18.3612	144.678	1
-18.2769	144.745	1
-18.2749	144.744	1
-18.273	144.745	1
-18.2711	144.745	1
-18.2693	144.746	1
-18.2457	144.717	1
-18.2452	144.715	1
-18.245	144.713	1
-18.2445	144.711	1
-18.2442	144.709	1
-18.2301	144.648	1
-18.2296	144.647	1
-18.2291	144.646	1
-18.2285	144.646	1
-18.228	144.645	1
-18.227	125.272	2
-18.2	25.4	2
-18.1629	144.759	1
-18.1611	144.759	1
-18.1593	144.759	1
-18.1573	144.759	1
-18.1553	144.759	1
-18.1423	144.828	1
-18.1418	144.83	1
-18.1413	144.832	1
-18.1408	144.834	1
-18.1217	144.809	1
-18.12	144.809	1
-18.1165	144.807	1
-18.1146	144.806	1
-17.433	123.741	2
-17.243	132.331	2
-15.3	23.1	2
-15.209	143.895	2
-14.83	-52.17	1
-14.827	131.968	2
-14.58	-60.83	2
-14.53	-60.74	1
-14.503	143.411	2
-13.641	143.053	2
-13.531	132.271	2
-13.43	-53.31	1
-13.31	-53.41	1
-13.1942	130.94	2
-13.1	-53.35	1
-13.0986	131.01	2
-13.08	-52.38	1
-13.0374	130.994	2
-13.036	130.98	2
-12.98	-52.92	1
-12.92	-52.37	1
-12.83	-52.35	1
-12.81	-51.85	1
-12.76	-51.88	1
-12.644	143.408	2
-12.605	131.825	2
-12.4694	131.038	2
-12.2656	131.062	2
-12.2507	131.048	2
-12.1781	-69.0986	112
-11.48	-51.52	1
-10.96	-52.17	1
-10.913	142.442	2
-9.84	-50.46	1
-9.79	-50.43	1
-9.64	-50.45	1
-9.58	-55.92	1
-3.6	-54.9333	4
-3.13333	-59.8667	11
-3.0452	-78.0345	114
0.149262	35.0032	4
0.155994	35.0044	6
3.1	-60.875	20
3.36158	-61.4639	10
3.39743	-61.4544	10
3.4058	-61.4809	10
8.8853	45.9713	5
9.03621	45.8779	5
9.10386	46.2114	7
9.10451	46.1949	5
10.1943	77.5005	5
10.2166	77.5445	5
10.8147	-85.615	16
20.15	-155.83	43
21.7391	112.221	2
21.9	101.27	2
21.91	101.27	2
22.5285	114.003	24
22.5583	114.199	2
23.1756	113.297	2
23.2128	111.784	2
23.551	99.3762	2
23.6159	114.833	2
24.0044	110.676	2
24.2389	102.535	2
24.6452	117.968	2
24.93	110.485	2
25.0493	116.365	2
25.5028	118.226	2
26.3242	102.005	2
26.4447	106.893	2
26.5402	106.664	2
26.5404	111.839	2
27.6164	120.481	2
27.7577	105.315	2
27.95	-98.9	4
28.1032	91.7708	2
28.3864	85.4314	2
28.449	117.984	2
28.6174	97.3648	2
28.9863	92.6937	2
29.0177	93.2197	1
29.0319	92.3514	1
29.0415	93.1603	1
29.0765	92.9138	1
29.0906	92.7498	1
29.093	93.4104	1
29.1138	93.1145	1
29.1163	93.8319	1
29.1276	92.6556	1
29.1352	92.5323	1
29.1666	92.5618	1
29.1673	93.524	1
29.1849	94.0028	1
29.2259	92.2116	1
29.2385	91.9941	1
29.2712	94.3126	1
29.3657	94.4098	1
29.5174	94.4265	1
29.5743	101.997	2
29.5859	102.026	2
29.5966	102.049	2
30.0037	97.181	2
30.0636	109.332	2
30.1569	120.031	2
30.1684	94.9368	2
30.2028	-97.0737	1
30.248	-98.8968	1
30.3813	121.206	23
30.4008	107.922	2
30.5142	-101.421	1
30.5264	114.437	2
30.8623	98.2831	2
30.944	-93.162	4
30.9508	-99.1916	1
31.0031	-99.1812	1
31.0951	121.198	2
31.1667	-97.9667	6
31.3508	118.403	2
31.4791	-98.8817	1
31.7217	98.6638	2
31.7223	94.3941	2
31.7525	-94.5788	1
32.0733	108.04	2
32.1033	118.599	2
32.1193	130.332	1
32.2454	-98.1957	2
32.3628	113.366	2
32.4	-84.87	4
32.6151	88.938	1
32.8049	-102.246	1
32.8967	-98.4008	1
32.9845	88.3561	1
33.0186	88.689	1
33.059	-102.407	1
33.0666	-102.916	1
33.0706	88.6745	1
33.2	-100.217	6
33.2236	88.303	1
33.2438	88.747	1
33.2546	88.6757	1
33.2618	-103.039	1
33.3018	88.5852	1
33.3168	-103.375	1
33.3169	88.4272	1
33.3575	88.551	1
33.3617	88.4956	1
33.4014	-97.5673	1
33.427	-111.933	14
33.5435	133.617	1
33.6066	-102.826	2
33.7358	-108.5	1
33.7358	-108.5	1
33.7359	-108.5	1
33.7359	-108.5	1
33.736	-108.5	1
33.736	-108.5	1
33.7362	-108.5	1
33.7363	-108.496	1
33.7363	-108.5	1
33.7364	-108.496	1
33.7364	-108.5	1
33.7364	-108.496	1
33.7365	-108.5	1
33.7365	-108.496	1
33.7366	-108.496	1
33.7366	-108.5	1
33.7366	-108.499	1
33.7366	-108.496	1
33.7367	-108.499	1
33.7367	-108.5	1
33.7368	-108.499	1
33.7368	-108.497	1
33.7368	-108.499	1
33.7369	-108.496	1
33.7369	-108.5	1
33.737	-108.496	1
33.737	-108.5	1
33.737	-108.496	1
33.7371	-108.499	1
33.7371	-108.496	1
33.7371	-108.499	1
33.7372	-108.496	1
33.7372	-108.499	1
33.7373	-108.497	1
33.7373	-108.499	1
33.7373	-108.497	1
33.7374	-108.499	1
33.7374	-108.499	1
33.7374	-108.497	1
33.7375	-108.499	1
33.7375	-108.499	1
33.7375	-108.497	1
33.7376	-108.499	1
33.7376	-108.498	1
33.7376	-108.496	1
33.7376	-108.499	1
33.7377	-108.498	1
33.7377	-108.496	1
33.7377	-108.499	1
33.7377	-108.498	1
33.7378	-108.497	1
33.7378	-108.499	1
33.7378	-108.498	1
33.7379	-108.497	1
33.7379	-108.498	1
33.7379	-108.507	1
33.7379	-108.497	1
33.738	-108.507	1
33.738	-108.498	1
33.738	-108.507	1
33.738	-108.497	1
33.7381	-108.507	1
33.7381	-108.507	1
33.7381	-108.497	1
33.7381	-108.507	1
33.7382	-108.497	1
33.7383	-108.497	1
33.7384	-108.506	1
33.7384	-108.507	1
33.7384	-108.497	1
33.7385	-108.507	1
33.7385	-108.507	1
33.7385	-108.497	1
33.7385	-108.507	1
33.7386	-108.507	1
33.7386	-108.497	1
33.7387	-108.497	1
33.7388	-108.497	1
33.7388	-108.506	1
33.7389	-108.506	1
33.7389	-108.506	1
33.7389	-108.507	1
33.739	-108.507	1
33.739	-108.507	1
33.7392	-108.506	1
33.7392	-108.506	1
33.7393	-108.506	1
33.7393	-108.506	1
33.7394	-108.507	1
33.7394	-108.507	1
33.7395	-108.506	1
33.7395	-108.506	1
33.7396	-108.506	1
33.7396	-108.506	1
33.7397	-108.506	1
33.7397	-108.506	1
33.8556	-99.4472	8
33.8997	108.643	2
34	-99.3333	6
34.1306	109.413	1
34.2289	108.198	1
34.235	107.62	1
34.283	104.5	1
34.3116	105.077	1
34.34	107.93	6
34.3658	105.69	1
34.3708	104.524	1
34.3774	104.7	1
34.3983	104.97	1
34.401	105.721	1
34.5209	106.288	1
34.5262	-103.873	1
34.5345	105.968	1
34.5427	106.082	1
34.5511	104.062	1
34.589	-77.271	4
34.6617	110.426	1
34.7244	104.161	1
34.74	105	6
34.8376	104.283	1
34.9112	104.144	1
34.9483	113.516	2
34.9798	133.789	1
34.98	106.24	6
34.984	117.716	2
35.0028	105.651	1
35.0143	137.139	1
35.0165	103.984	1
35.0279	104.09	1
35.0322	104.063	1
35.0647	109.911	1
35.21	110.12	6
35.3082	105.18	1
35.3228	117.031	2
35.3498	139.487	6
35.4415	105.26	1
35.4573	109.786	1
35.48	104.69	6
35.5558	117.973	2
35.5702	105.159	1
35.68	106.24	6
35.6813	119.396	2
35.6889	-83.5017	151
35.7033	139.574	1
35.705	109.825	1
35.71	103.43	6
35.716	105.019	1
35.8169	108.011	2
35.852	-106.59	2
35.8552	104.975	1
35.8555	-106.596	2
35.8616	-106.587	2
35.8648	-106.523	2
35.8656	-106.599	2
35.8706	-106.532	2
35.871	-106.529	2
35.8714	111.114	2
35.8721	-106.531	2
35.8735	-106.514	2
35.8798	-106.519	2
35.8805	-106.541	2
35.8892	-106.539	2
35.8899	-106.53	2
35.8914	-106.577	2
35.8916	-106.497	2
35.8992	-106.532	2
35.8998	-106.564	2
35.9025	-106.569	2
35.9029	-106.531	2
35.9079	-106.53	2
35.9442	104.952	1
35.95	107.93	6
36.0002	109.436	1
36.0342	104.629	1
36.0361	103.82	2
36.134	103.688	2
36.1667	51.75	2
36.1735	120.641	2
36.2118	117.12	2
36.24	103.05	6
36.3453	109.622	1
36.5333	99.6	48
36.5395	-100.038	1
36.56	104.68	6
36.5787	109.162	1
36.5801	-96.5326	1
36.6	-118.55	4
36.6069	-104.692	1
36.6437	-100.069	1
36.66	109.19	6
36.67	106.1	6
36.7	-118.933	6
36.7155	108.792	1
36.8226	101.368	2
36.874	-118.905	12
36.9	111.16	6
37.0171	-94.8411	1
37.0399	-6.4421	13
37.1	-119.733	7
37.19	106.77	6
37.2722	108.662	1
37.3725	-95.3433	1
37.5	54	2
37.51	108.45	6
37.5262	-6.2737	14
37.5393	105.057	1
37.5687	120.477	2
37.5708	108.375	1
37.5755	-94.8418	1
37.6076	114.286	2
37.6263	105.013	1
37.6728	108.837	1
37.7207	108.21	1
37.7263	119.235	24
37.7608	140.475	1
37.7875	104.91	1
37.7915	15.0428	2
37.8045	108.712	1
37.8097	15.064	2
37.8266	15.0831	2
37.8315	108.088	1
37.8512	15.0702	2
37.8538	15.0027	2
37.8784	15.09	2
37.8835	105.068	1
37.8927	77.4089	2
37.9099	114.347	2
37.9207	105.247	1
37.9258	108.759	1
37.9532	-98.0859	1
37.9542	-103.73	1
37.9872	-94.0365	1
37.99	111.09	6
37.991	108.684	1
37.9997	-101.786	1
38.0137	105.198	1
38.0168	107.77	1
38.1097	107.586	1
38.1286	-104.552	1
38.13	108.45	6
38.1617	101.844	2
38.1827	107.687	1
38.2287	107.087	1
38.2717	108.697	1
38.386	-95.4094	1
38.5147	-98.7349	1
38.5269	-95.7561	1
38.5382	-95.2459	1
38.5682	108.824	1
38.6553	108.824	1
38.747	105.917	2
38.819	-0.2605	116
38.9	-120.65	6
38.904	-95.2785	1
38.9119	-120.661	21
38.9298	109.242	1
38.9667	-120.317	5
39.0357	109.379	1
39.0369	-95.2055	1
39.0418	-95.2044	1
39.0418	-95.2014	1
39.0492	109.54	1
39.0532	-95.193	1
39.0667	-95.6	6
39.0953	96.6097	2
39.1035	-96.5636	1
39.11	111.15	6
39.255	101.337	1
39.2833	-121.283	5
39.3	-95.0885	2
39.3504	-98.768	1
39.3505	102.026	1
39.4067	102.519	1
39.4439	-98.2092	1
39.4695	101.37	1
39.5392	-105.478	5
39.6039	115.991	4
39.6041	115.688	2
39.6048	109.753	1
39.6382	115.558	1
39.644	115.498	1
39.6468	115.504	2
39.647	115.503	2
39.6658	115.612	1
39.7358	103.262	1
39.8726	-74.5013	8
39.9822	103.79	1
40.0022	-103.243	1
40.0097	116.39	2
40.032	116.256	2
40.0717	-94.279	1
40.0862	-121.16	1
40.0863	-121.16	1
40.0865	-121.16	1
40.0898	-121.165	1
40.0898	-121.165	1
40.09	-121.165	1
40.0912	-104.064	1
40.0916	-121.028	1
40.0916	-121.028	1
40.0918	-121.028	1
40.094	-121.174	1
40.0941	-121.174	1
40.0942	-121.188	1
40.0943	-121.174	1
40.0943	-121.188	1
40.0945	-121.188	1
40.095	-121.199	4
40.0953	-121.028	1
40.0954	-121.028	1
40.0956	-121.028	1
40.0968	-121.165	1
40.0969	-121.164	1
40.0971	-121.165	1
40.101	-121.164	1
40.1011	-121.164	1
40.1013	-121.164	1
40.1024	-121.037	1
40.1024	-121.037	1
40.1026	-121.037	1
40.1026	-121.042	1
40.1027	-121.042	1
40.1029	-121.042	1
40.1068	-121.305	1
40.1069	-121.305	1
40.107	-121.305	1
40.114	-121.121	1
40.1141	-121.121	1
40.1143	-121.121	1
40.1169	116.576	2
40.1193	-121.177	1
40.1194	-121.177	1
40.1196	-121.177	1
40.1225	-121.164	1
40.1226	-121.163	1
40.1227	-121.164	1
40.1239	-121.172	1
40.124	-121.172	1
40.1241	-121.172	1
40.1245	-121.295	1
40.1246	-121.294	1
40.1248	-121.295	1
40.1287	-121.112	1
40.1288	-121.112	1
40.129	-121.112	1
40.1298	-121.189	1
40.1299	-121.189	1
40.13	-121.189	1
40.1322	103.973	1
40.1345	-121.191	1
40.1346	-121.191	1
40.1348	-121.191	1
40.1365	-121.107	1
40.1365	-121.107	1
40.1367	-121.107	1
40.1425	100.1	1
40.1475	-121.135	1
40.1476	-121.135	1
40.1477	-121.135	1
40.1491	-121.234	1
40.1491	-121.233	1
40.1493	-121.234	1
40.1529	-121.24	1
40.153	-121.24	1
40.1532	-121.24	1
40.1564	-121.247	1
40.1564	-121.246	1
40.1566	-121.246	1
40.1581	-121.135	1
40.1582	-121.135	1
40.1584	-121.135	1
40.1642	116.699	1
40.1737	-121.2	1
40.1738	-121.2	1
40.174	-121.2	1
40.1812	-121.068	1
40.1812	-121.068	1
40.1814	-121.068	1
40.1892	-96.9251	1
40.203	99.4035	1
40.2442	99.4037	1
40.2629	116.111	2
40.3252	116.04	1
40.3563	115.967	2
40.3703	-100.073	1
40.4075	-96.2226	1
40.4571	-97.729	1
40.4802	-103.698	1
40.5246	-98.5012	1
40.5552	106.386	1
40.5889	-105.271	6
40.6	-106.8	4
40.6145	104.557	1
40.6273	-97.9589	1
40.698	105.96	1
40.7207	105.634	1
40.7746	-98.4718	1
40.868	-102.284	1
40.9033	-96.6787	1
41.1616	-73.8869	1
41.2531	-74.0659	1
41.3117	-99.8286	1
41.3473	-71.7469	1
41.4058	-72.1797	1
41.4258	-73.5009	1
41.4668	-73.823	1
41.4719	-71.9028	1
41.4928	-96.446	1
41.5577	-73.2432	1
41.5749	-71.7726	1
41.6176	0.62	29
41.6726	-71.7932	1
41.6929	-103.261	2
41.6956	-101.495	1
41.7041	-101.431	1
41.7336	125.936	2
41.7449	-103.842	1
41.7462	-104.243	1
41.7478	-103.822	1
41.7845	-70.8707	1
41.8125	-103.981	1
41.8576	-73.9292	1
41.8945	-4.39274	6
41.9284	-74.9001	1
41.93	-122.869	12
41.9536	123.725	1
41.9638	-73.0134	1
42	128	1
42	128.4	1
42.0428	-78.7207	1
42.0719	119.163	2
42.0929	-73.706	1
42.0975	-71.3255	1
42.1458	-74.4942	1
42.1721	-72.547	1
42.1933	-70.8383	1
42.2028	-71.7106	1
42.2245	-72.236	1
42.2623	-71.5242	1
42.3	126.4	1
42.3014	-73.4178	1
42.3177	-76.4767	1
42.3215	-72.8694	1
42.3737	-74.2319	1
42.4144	-101.461	1
42.4236	-103.558	1
42.4261	-103.345	1
42.4355	-103.617	1
42.4365	-103.692	1
42.4383	-74.4567	1
42.4621	-72.3937	1
42.4959	-73.535	1
42.5	-123.5	4
42.5057	-75.096	1
42.5169	-75.6677	1
42.6024	-74.2963	1
42.7008	-76.4189	1
42.7648	-71.2306	1
42.7983	-72.7769	1
42.851	-73.3469	1
42.8829	-72.1992	1
42.8864	-78.6437	1
42.9623	-73.154	1
43.0339	-74.4681	1
43.0498	-71.4878	1
43.084	-71.4757	1
43.1703	-71.9956	1
43.1784	-74.5778	1
43.2012	-70.6204	1
43.224	-77.4679	1
43.2502	-73.8632	1
43.2543	-75.0213	1
43.3	128.6	1
43.3368	-72.3629	1
43.3958	-74.7996	1
43.4076	-74.258	1
43.4081	-72.9892	1
43.4192	-75.4698	1
43.439	-71.1526	1
43.444	-76.0362	1
43.4463	-73.4509	1
43.5758	-74.4413	1
43.6094	-75.4808	1
43.6144	-73.0982	1
43.6446	-70.462	1
43.6632	-75.9987	1
43.7253	-71.7544	1
43.7503	-74.9076	1
43.7869	-70.4324	1
43.8026	-75.8344	1
43.8029	-70.856	1
43.8166	-75.4526	1
43.8333	-75.5082	1
43.855	-71.6553	1
43.8781	-118.772	3
43.9345	-75.4768	1
43.9555	-71.9508	1
43.9696	-74.2136	1
43.9956	-71.3373	1
44	-103.783	5
44.0045	-99.0857	1
44.022	-97.1295	1
44.0256	-72.8323	1
44.0277	-106.69	1
44.056	-94.0698	1
44.081	-71.8044	1
44.1387	-74.9111	1
44.1881	-73.5092	1
44.2119	-75.1991	1
44.2233	-121.398	1
44.2417	-70.4833	1
44.2428	-74.0612	1
44.2479	-105.55	1
44.2764	-72.6186	1
44.3014	-75.3588	1
44.3483	-122.291	1
44.3524	-73.3638	1
44.3935	-70.9711	1
44.3961	-122.379	1
44.4264	-122.032	1
44.4435	-100.461	1
44.4469	85.9856	2
44.4498	-71.6768	1
44.4835	-68.2754	1
44.49	-121.631	1
44.4925	-73.9551	1
44.5	47.3333	1
44.5	50	2
44.5104	-71.6749	1
44.5144	-122.256	1
44.516	-70.5592	1
44.5246	-69.3517	1
44.5812	-99.8979	1
44.5898	-102.787	1
44.6091	-75.053	1
44.6383	-69.8933	1
44.6743	-94.9906	2
44.7595	-71.7138	1
44.7605	-96.6684	2
44.8089	-71.1116	1
44.8228	-68.4852	1
44.8459	-95.1992	1
44.846	-95.1987	1
44.8486	-97.7372	1
44.8661	-73.302	1
44.92	-70.8684	1
44.9563	-69.5166	1
44.9694	-68.2054	1
45.0012	-67.6184	1
45.0073	-73.0834	1
45.0141	-68.9256	1
45.0195	-106.725	1
45.0417	-123.908	1
45.0456	-123.903	1
45.0845	-70.2168	1
45.0879	-68.4407	1
45.1165	-67.5201	1
45.1295	-70.7638	1
45.1444	-68.8732	1
45.1521	-95.0062	1
45.3185	-68.0663	1
45.3191	-108.948	1
45.4982	-70.1721	1
45.5	47.3333	1
45.5896	-98.352	2
45.6164	-96.8494	1
45.65	124.633	12
45.6723	-68.7896	1
45.7167	122.2	8
45.7319	-69.6361	1
45.7662	-99.2213	1
45.7684	-100.108	1
45.8	121.74	5
45.8467	-69.0594	1
45.8788	-69.3685	1
45.9859	-69.4812	1
46.0423	-70.2836	1
46.0547	-70.1127	1
46.1246	-68.5642	1
46.1667	122.067	15
46.2167	126.67	17
46.2352	-106.037	1
46.2667	-106.233	4
46.2833	-96.9176	1
46.2902	-96.7157	1
46.302	-69.6871	1
46.3507	-67.9117	1
46.4333	9.93333	30
46.5324	-69.7948	1
46.7857	-100.912	1
46.8426	-68.4785	1
46.9788	-98.96	2
46.9987	-68.622	1
47.0121	-69.1171	1
47.09	4.58	6
47.1842	-112.33	1
47.1921	-101.106	1
47.24	7.05	6
47.24	8.52	6
47.418	-108.125	2
47.4218	-108.159	2
47.4219	-108.124	2
47.4227	-108.11	1
47.4251	-108.16	2
47.426	-108.159	2
47.4267	-108.176	2
47.4269	-108.171	1
47.4289	-108.177	2
47.4304	-108.173	2
47.4431	130.143	180
47.453	-108.169	2
47.4561	-108.157	2
47.4595	-108.165	2
47.4598	-108.168	2
47.46	-94.755	1
47.7374	-103.298	2
47.8171	-112.213	1
47.8333	-91.3333	8
47.8625	-97.1133	1
47.8636	-97.1989	1
47.9925	7.06417	26
48.2341	-112.379	1
48.3584	-96.3781	1
48.5246	-108.703	1
48.6542	-113.126	1
49.1667	44.8333	3
49.2667	9.46667	9
50	44.5	5
50.0167	40.7167	25
50.328	-72.0506	1
50.3589	-73.7003	1
50.4171	6.81305	9
50.5174	-76.3532	1
50.5523	-106.187	1
50.5833	43.75	5
50.6024	-74.7747	1
50.8412	-68.9856	1
50.8495	7.96795	10
50.8565	14.405	1
50.8608	14.4063	1
50.8751	14.3314	1
50.8752	14.3311	1
50.8804	14.357	1
50.8804	14.3574	1
50.8813	14.3392	1
50.8816	14.339	1
50.8817	14.2961	1
50.8817	14.2987	1
50.8886	14.3467	2
50.8937	14.3612	1
50.8947	14.3507	1
50.9232	14.4042	1
50.9239	14.4045	1
50.9616	7.9716	1
50.9623	7.9701	1
50.9627	7.9697	1
50.9634	7.9715	1
50.9639	7.9678	1
50.965	7.9713	1
50.9685	7.9683	1
50.9718	8.0175	1
50.9765	8.0089	1
51.0273	7.9963	1
51.3167	11.6333	7
51.35	11.5333	6
51.3833	11.8667	8
51.4296	11.7588	1
51.4629	11.7286	8
51.4833	11.9833	6
51.5	11.5333	6
51.5167	11.5333	6
51.5667	36.0333	8
51.5806	-104.43	1
51.6474	128.177	2
51.75	36.1667	26
51.9932	127.069	2
52.131	-102.964	1
52.3403	124.693	2
52.69	12.72	23
52.8544	126.56	2
53.41	8.49	8
53.6577	127.026	2
53.8269	127.135	2
54	11.4333	8
54	37.5	6
54.0084	127.047	2
54.0135	127.039	2
54.3667	11.0833	4
55.5	11.8167	4
56.9	15.4	2
57.1	16.3	2
57.2	15.6	2
57.2	16.1	2
57.4	15.7	2
57.4	16.6	2
57.7	16.3	4
57.8	15.4	2
58.3	16.6	1
58.7	15.9	2
59	15.6	2
59.1	17.7	2
59.1	18	2
59.44	-112.354	1
59.44	-112.353	1
59.44	-112.353	1
59.4401	-112.353	3
59.4401	-112.353	1
59.4401	-112.354	1
59.4402	-112.353	3
59.4402	-112.353	3
59.4402	-112.354	1
59.4402	-112.353	3
59.5241	-112.221	3
59.5241	-112.222	2
59.5242	-112.222	2
59.5242	-112.223	3
59.5243	-112.222	3
59.5243	-112.222	3
59.5243	-112.222	1
59.5243	-112.222	3
59.5243	-112.222	3
59.5243	-112.222	3
59.5248	-112.221	3
59.5248	-112.222	3
59.5248	-112.222	3
59.5248	-112.222	3
59.5249	-112.222	2
59.5249	-112.221	3
59.5249	-112.222	3
59.5249	-112.222	1
59.5249	-112.222	3
59.5249	-112.221	3
59.5254	-112.205	3
59.5254	-112.222	3
59.5255	-112.222	2
59.5255	-112.222	3
59.5255	-112.205	3
59.5255	-112.222	3
59.5256	-112.205	1
59.5256	-112.222	1
59.5256	-112.222	1
59.6	12.7	1
59.6	13.2	2
59.6	14.2	2
60	16	2
60	17.8	2
60.0172	-112.205	3
60.0172	-112.205	3
60.0172	-112.205	3
60.0172	-112.205	3
60.0173	-112.205	3
60.0173	-112.205	1
60.0173	-112.205	3
60.0174	-112.205	2
60.0174	-112.205	3
60.0174	-112.205	3
60.1	17.9	2
60.1439	-113.649	1
60.1439	-113.648	2
60.144	-113.649	2
60.144	-113.648	2
60.144	-113.649	2
60.144	-113.649	2
60.7225	89.141	2
60.7249	89.1491	2
60.7333	89.15	9
60.7495	89.0677	2
61.2	15.2	2
61.3	12.9	2
61.6	14.7	2
61.7	14.6	2
61.8	14.4	2
61.8	14.8	2
61.8	24.32	5
61.9	14	2
62.2	15.6	1
62.2	15.7	1
62.7	17.9	1
63.3	17.4	1
63.397	-142.489	1
63.4	17.4	1
63.4	18.8	2
63.46	-142.468	1
63.6	-143.95	1
63.6	17.8	2
63.66	-142.29	1
63.7841	-142.58	1
63.8	19.4	2
63.8	20.3	2
63.8826	-142.563	1
63.9	16.8	2
63.9	18	2
63.9	19.7	2
64	18.3	2
64.0568	-142.505	1
64.45	-149.9	1
64.6	18	2
64.765	-148.3	1
64.766	-148.295	1
64.77	-148.28	1
64.7992	-148.559	1
64.8144	-148.525	1
64.8523	-148.517	1
64.87	-147.93	1
64.954	-147.992	1
64.955	-148.241	1
64.958	-148.241	1
64.9621	-148.509	1
64.9924	-148.534	1
65.0227	-148.332	1
65.102	-147.882	1
65.106	-147.882	1
65.108	-147.882	1
65.1477	-148.274	1
65.1705	-148.223	1
65.1856	-148.164	1
65.44	-147.63	1
65.8	19	2
66	19.9	2
66.1	22.2	2
66.372	55.8323	12
66.5	20.2	2
66.5	20.9	2
66.5	21.1	2
66.7	19.6	2
66.7	22.6	2
66.8	19.1	2
67	21.8	2
67.4983	86.421	12
68.0421	-133.488	3
68.0421	-133.488	3
68.0422	-133.489	3
68.0422	-133.488	1
68.0422	-133.488	4
68.0422	-133.489	5
68.0422	-133.488	4
68.0424	-133.488	4
68.0424	-133.488	3
68.0424	-133.488	2
68.1686	-133.434	2
68.1686	-133.434	2
68.1687	-133.434	8
68.1687	-133.434	3
68.1688	-133.434	7
68.1688	-133.434	8
68.1688	-133.434	1
68.1688	-133.434	2
68.1688	-133.434	1
68.1689	-133.434	2
68.1698	-133.429	3
68.1698	-133.429	4
68.1698	-133.429	3
68.1699	-133.428	4
68.1699	-133.429	2
68.1699	-133.429	2
68.1699	-133.429	4
68.1699	-133.428	3
68.17	-133.429	1
68.17	-133.429	5
68.1723	-133.424	4
68.1723	-133.424	4
68.1723	-133.424	4
68.1723	-133.424	3
68.1724	-133.424	5
68.1724	-133.424	1
68.1724	-133.424	4
68.1724	-133.424	3
68.1724	-133.424	3
68.1724	-133.424	4
68.3169	-133.533	2
68.3169	-133.533	5
68.3169	-133.533	7
68.3169	-133.533	4
68.3169	-133.532	7
68.317	-133.533	8
68.317	-133.532	4
68.317	-133.533	2
68.317	-133.533	1
68.3171	-133.532	3

## Sheet: Figure 1B
temperature	precipitation
11.6792	166.2
12.5667	121.9
15.2375	68.4
13.5042	91.1
12.8292	89.3
14.1708	80.9
14.025	79.8
8.20833	226.8
14.2667	63
13.8333	83.6
11.0083	141.6
14.9083	74.1
14.5042	41.3
10.0917	91.6
15.6542	35.6
16.8667	51.1
16.5333	44.6
17.0875	31.2
16.9208	36.7
12.8833	81.1
16.2042	115.6
11.9417	133.6
11.9417	133.6
11.95	135.1
11.7917	134.7
12.3	118.7
11.6667	134.8
11.6667	134.8
12.0833	132.4
12.0833	132.4
17.3958	127.7
17.3958	127.7
16.6208	117.6
16.6208	117.6
16.5875	117.1
16.8542	122.1
17.0917	118.2
16.85	121.4
16.9333	123.2
16.6333	95.6
16.8458	92.9
16.6167	95.6
16.5167	96.8
16.4792	97.4
16.4625	97.9
16.3917	98.5
16.4083	98.5
16.575	96.5
17.6917	25.7
17.9417	65.9
14.8583	102.5
19.4958	142.4
21.3833	17.5
13.875	169.9
14.0708	168.3
13.875	169.9
14.2167	167
14.2083	161.4
17.45	173.4
19.3208	161.6
20.35	23
20.4	26
23.2958	14.4
20.6833	143.2
21.7208	26.3
21.2667	147.4
21.1917	108.5
22.0458	33.6
24.9125	35.5
18.6708	61.6
23.9583	42.2
27.5167	41.6
23.5958	43.9
23.9333	51
20.8917	78.8
20.8917	78.8
20.9375	77.8
20.9375	77.8
20.9375	77.8
20.4208	78
20.4958	77.5
20.4958	77.5
20.4958	77.5
20.4958	77.5
20.8542	81.6
20.8542	81.6
20.8542	81.6
20.8542	81.6
20.8542	81.6
21.5417	82
21.5417	82
21.5417	82
21.5417	82
21.5417	82
27.9583	59.9
23.5542	59.2
21.1625	81.5
21.1625	81.5
21.1625	81.5
21.25	81.9
21.25	81.9
21	85.7
21	85.7
21.0667	81.6
21.0125	83.1
21.4042	88.4
21.4042	88.4
21.5458	88.3
21.5458	88.3
27.8958	63.3
26.4583	57.9
22.2625	89
26.1625	110.1
24.8667	153.2
27.3333	93.5
25.4542	147.8
23.3292	156.3
25.125	123.7
25.9583	137.6
26.95	143.2
24.05	163.3
24.525	164.6
26.9375	147.8
24.5375	167.1
26.9167	144.4
24.7292	157.5
26.9125	147.4
27.0583	147.9
24.7667	160.6
24.85	156.5
25.1208	159
25.2875	155.9
25.4625	156.6
25.8958	175.2
27.225	156.1
27.2125	172.6
27.2292	173.9
27.2542	174.7
25.1417	194.8
26.5333	165.2
25.9958	184.6
26.7625	186.4
25.9083	182.2
26.0417	180.1
25.8833	180.5
26.6958	221.4
25.7125	183.3
26.7917	223.3
25.3125	242.2
18.3208	177.1
18.2167	174.4
27.6708	173.7
26.825	199.4
26.8042	197.2
26.7708	199.9
23.6833	22.4
23.2542	23.1
22.675	22.3
22.5208	22.7
21.4792	112.1
24.0917	83.7
26.0292	166.4
21.1792	116.5
22.7208	220.1
22.625	165.8
22.5958	165.2
22.7708	182.9
22.0042	204.1
21.1958	174.7
22.0917	172.2
20.8875	140.4
21.0125	184.6
20.1792	157.2
16.1375	91.7
20.6375	114.3
19.5375	175.9
20.0875	150.4
17.8958	141
16.7625	83.3
14.2083	114.3
15.15	111.5
18.1708	137.4
16.925	154.4
13.3833	102.2
22.1	56.3
2.50833	38.7
6.6875	64.8
18.3208	174.1
10.2667	144.2
1.95	32.4
9.175	49.1
-0.908333	33.3
8.67083	45.3
7.63333	38.5
7.29583	37
7.51667	50.6
7.86667	46
7.375	56.4
8.35417	38.2
8.03333	37.6
6.08333	34.9
8.62917	55.1
8.575	64
3.225	32.2
6.72083	33.9
8.17917	67.6
9.4	72.6
9.45	69.7
6.8625	87.6
8.45	89.1
9.70417	90.7
7.50417	69.2
13.3958	146.3
16.2042	134.7
10.2375	82.8
19.6208	92.1
18.5292	76.9
NA	NA
16.5292	126.7
18.1667	45.2
16.9208	126.9
5.54583	55.8
18.8625	146.8
18.2833	67.1
18.225	67.1
16.0917	94.4
18.5792	74.8
16.1667	117.6
18.4167	68.1
2.92083	58.1
0.9125	61.3
18.2042	118.3
15.225	106.1
14.9042	103.4
16.9833	204.9
17.85	80.1
14.7083	98.8
17.75	126.9
-2.06667	32.8
16.3625	43.3
17.75	78.9
-2.53333	26.6
-2.25	29.3
15.6042	45.2
15.3917	44.3
-2.85417	28.7
17.2667	59.7
-2.99583	25
-5.475	28.5
-5.95417	28.1
14.9375	43.7
-4.36667	26.8
14.7083	41.4
-3.13333	25.5
-4.65833	26.5
-4.00417	25.9
17.4458	87.1
22.1333	21.1
17.1292	205.4
14.4958	45.6
6.375	51.2
6.375	51.2
6.375	51.2
6.36667	52
6.36667	52
6.36667	52
6.375	51.2
6.375	51.2
6.375	51.2
6.375	51.2
6.375	51.2
6.375	51.2
6.375	51.2
6.375	51.2
6.375	51.2
6.375	51.2
6.375	51.2
6.375	51.2
6.375	51.2
6.375	51.2
6.375	51.2
6.375	51.2
6.375	51.2
6.375	51.2
6.375	51.2
6.375	51.2
6.375	51.2
6.375	51.2
6.375	51.2
6.375	51.2
6.375	51.2
6.375	51.2
6.375	51.2
6.375	51.2
6.375	51.2
6.375	51.2
6.375	51.2
6.375	51.2
6.375	51.2
6.375	51.2
6.375	51.2
6.375	51.2
6.375	51.2
6.375	51.2
6.375	51.2
6.375	51.2
6.375	51.2
6.375	51.2
6.375	51.2
6.375	51.2
6.375	51.2
6.375	51.2
6.375	51.2
6.375	51.2
6.375	51.2
6.36667	52
6.375	51.2
6.36667	52
6.375	51.2
6.36667	52
6.375	51.2
6.36667	52
6.36667	52
6.375	51.2
6.36667	52
6.375	51.2
6.375	51.2
6.36667	52
6.36667	52
6.375	51.2
6.36667	52
6.36667	52
6.375	51.2
6.36667	52
6.36667	52
6.375	51.2
6.375	51.2
6.375	51.2
6.36667	52
6.36667	52
6.36667	52
6.36667	52
6.36667	52
6.36667	52
6.36667	52
6.36667	52
6.36667	52
6.36667	52
6.36667	52
6.36667	52
6.36667	52
6.36667	52
6.36667	52
6.36667	52
6.36667	52
6.36667	52
17.2708	64.9
8.80417	73.1
17.1125	65.5
12.375	65
13.0208	64.5
12.3583	67.9
3.44583	64
7.825	62.5
12.6625	65.3
8.64583	64.3
4.52917	60.9
4.34167	62.4
5.34167	63.3
9.16667	63.7
11.5208	62.1
13.9292	41.7
11.6417	59.4
11.45	60.8
5.6625	58.1
17.0292	140.5
13.6958	59.2
3.4875	59.5
7.82083	58.4
5.24583	56
3.64583	56.7
14.0583	58.2
13.6708	149.9
7.75833	59.8
12.825	73.7
9.42083	55.6
15.5708	194.4
4.12917	55.2
4.7	53.7
4.375	53.6
12.9583	57.4
12.4	55.8
5.45	51.4
13.35	71.9
15.7042	173.5
6.51667	48.7
9.14167	55.8
6.40417	45.1
11.825	77.2
6.37083	46.3
5.10833	50.4
11.6833	83.5
12.7583	138.8
15.1292	150.3
8.09167	53.4
5.87083	47.8
7.54167	40.9
9.125	54.9
5.64583	60.8
7.89167	36.3
6.02083	58.3
5.05	66.9
4.72083	63.8
5.89583	58.6
4.13333	70.5
4.13333	70.5
9.1	54.2
4.13333	70.5
4.70833	63.6
4.05417	70.3
3.64167	76.3
3.55833	76.3
3.6125	75.2
4.7625	66.3
4.71667	63
3.725	73.2
3.925	72.7
3.88333	73.4
4.125	68.3
4.125	68.3
6.88333	36.7
9.925	52.4
9.5625	52.8
7.00417	34.1
9.12917	34.9
9.10833	34.5
8.75	23.1
8.93333	82.1
12.5167	73.1
8.8125	33.6
9.25833	51.9
1.50833	27.2
13.8875	54.2
9.32083	24.5
9.15	49.6
14.9042	95.5
-0.6375	82.2
9.7625	37.5
14	54.6
9.65417	49.8
8.89167	31.7
8.56667	92.3
8.82917	46.9
1.9625	46.5
9.5125	82.1
7.15417	51
14.2042	111.2
17.95	50.9
16.775	51.3
8.29167	32
7.5625	43.3
13.775	102.7
17.5208	21.7
8.15833	40.5
17.9208	52.8
9.64167	19
11.8917	60.8
8.32917	40.7
13.4917	110.1
12.1625	53.3
9.40417	18.8
8.17083	39
8.27083	36.7
12.8667	77.3
12.8333	112.8
8.77917	18.1
8.0375	73.1
8.37083	38.1
9.6875	69
11.9917	63.7
8.13333	35
13.55	61.2
12.7	61.4
15.1042	61.9
8.65417	18.9
12.375	3.3
12.4208	51.1
8.84167	19
8.625	36.7
13.2875	73
11.8	30.3
13.1542	107.5
7.98333	48.4
8.50833	38.5
12.1417	40.5
8.825	18.6
7.89583	31.4
7.9625	29.5
11.5542	31.1
8.02083	37.2
2.01667	32.9
7.81667	29.9
7.60417	29.4
8.07083	36.9
12.9208	97.1
12.6708	65.3
12.6625	94.2
12.8583	99.2
7.75417	35.9
7.475	33.6
4.51667	24.1
14.925	36.1
10.8208	157.3
12.9292	98.7
11.175	153.7
7.25417	35.2
6.60833	117.7
7.15833	35.9
12.4792	99.4
12.375	99.3
12.375	99.3
6.99583	37.5
12.325	99.7
12.6667	92.2
-4.3125	21
12.3167	89.1
8.31667	42.3
7.5125	13.9
15.7958	104.8
12.1542	99.4
11.9833	64.1
7.2	11.5
8.4375	9.7
11.9875	67.3
7.29167	13.4
2.65417	49.9
12.2042	58.4
11.3333	57.6
6.75417	35.9
11.3042	55.2
11.2667	54.1
11.0667	53.9
11.0667	53.9
10.5708	54
8.94167	8.9
11.4875	115.3
7.70417	10
9.46667	39.2
12.2417	54.4
11.8292	54.1
11.125	90
9.30417	109.1
9.30417	109.1
9.30417	109.1
9.30417	109.1
9.30417	109.1
9.30417	109.1
9.82083	35.9
7.82083	102.4
7.82083	102.4
7.83333	101.9
8.425	112.2
8.425	112.2
8.1	114.2
8.425	112.2
8.1	114.2
8.1	114.2
8.17083	114.8
7.83333	101.9
7.83333	101.9
7.83333	101.9
9.01667	109.9
9.01667	109.9
9.01667	109.9
8.27083	110.5
8.27083	110.5
8.27083	110.5
7.5875	102.3
7.5875	102.3
7.5875	102.3
7.37083	103.7
7.37083	103.7
7.37083	103.7
7.00833	125.2
7.00833	125.2
7.00833	125.2
9.2125	102.7
9.2125	102.7
9.2125	102.7
11.75	54.1
8.42917	109.4
8.42917	109.4
8.42917	109.4
8.85	107.3
8.85	107.3
8.85	107.3
8.55833	108.7
8.55833	108.7
8.55833	108.7
7.42917	121.4
7.42917	121.4
7.42917	121.4
8.19167	104.8
8.19167	104.8
8.19167	104.8
8.3625	109.6
8.3625	109.6
8.3625	109.6
7.9	9.8
8.54583	108.1
8.54583	108.1
8.54583	108.1
8.325	103.3
8.325	103.3
8.325	103.3
8.5	9.3
8.14583	105.1
8.14583	105.1
8.14583	105.1
8.34583	111.4
8.34583	111.4
8.34583	111.4
8.32083	109.8
8.32083	109.8
8.32083	109.8
8.35	110.2
8.35	110.2
8.35	110.2
8.27083	104.3
8.27083	104.3
7.8375	104.5
11.6625	52.8
8.1375	106.2
8.70417	103
8.70417	103
8.31667	96
8.31667	96
8.31667	96
11.1125	77.3
7.80833	8.9
7.89583	9.1
11.1958	50
9.36667	47.8
9.1375	47
10.4292	56.3
10.9458	81.6
10.5333	71.9
9.5	35.6
10.2208	69.3
8.575	11.7
6.9625	39.9
1.84167	62.9
7.85833	9
10.2667	69.2
6.88333	11.9
7.22083	11.2
10.1375	67.1
9.76667	43.8
10.6833	75.8
11.1458	119.6
9.39167	130.3
9.4375	56.7
10.0083	118.8
9.85833	125
9.35	126.2
8.93333	128.5
9.43333	126.1
10.0417	76.7
9.15417	122.7
9.27917	126.1
14.8375	36
9.1375	125.6
9.52917	40
8.80417	43.5
8.775	44.7
5.2875	86.9
8.40417	39.1
9.1125	38.9
8.46667	38.7
10.0375	124.5
8.7875	37.4
9.79167	107.4
11.5958	41.4
7.22917	112.7
7.9125	99
7.14583	67.7
8.35417	120.8
-4.025	95.9
0.125	74.7
6.9375	113.5
7.27083	38.8
8.45417	109.5
9.35	119.9
6.48333	115
9.65417	114.1
9.7625	117.9
8.67917	119.8
8.0875	116.2
8.89583	119.4
2.5875	83.9
6.86667	112.7
7.63333	96.3
7.62083	122.1
6.2125	110.1
8.3875	48.5
8.125	38.8
8.34167	40.3
8.05	38.7
7.98333	38.1
7.75	99.2
7.41667	115.2
8.1	100.6
12.05	107
7.27083	103.5
6.5375	108.1
7.14167	101.4
8.09167	95.8
8.91667	110.5
6.39167	129.2
7.775	99.2
6.79167	114
8.39167	98.3
6.47083	120.6
6.72083	113.2
7.92917	101.8
7.8625	99.8
7.04583	110.6
5.65833	123.8
8.3375	112.5
8.8375	85.9
6.99167	107.3
6.32917	122.3
2.90833	61
7.25	102.1
5.2125	130.9
5.99583	115.5
6.99167	90.7
5.92917	135
7.1625	111.8
7.4875	119.8
7.96667	93.6
4.90417	124.2
4.9375	135.3
7.3125	87.2
7.38333	115.7
6.42083	124.8
6.2	106
4.35	130.9
7.1625	115.6
5.65833	122.9
6.90417	118.4
6.5125	105.5
6.3375	106.9
6.49583	105.9
5.09167	37.3
6.26667	105.5
5.425	105.9
4.85417	105.6
5.7	125.9
4.9375	53.7
8.04583	50.1
6.90417	61.2
4.96667	120.8
7.42917	31.7
7.20833	75.4
5.47083	102.2
4.8875	109.5
6.7	93.2
5.87083	103.2
8.19167	32.2
6.2625	114.4
4.34583	106.4
6.9125	38.1
6	103.9
6.275	98.6
7.1375	208.7
7.6125	83
5.92083	104.2
9.9	194.4
6.67917	173
8.50417	38.4
8.52917	14
5.52083	95.2
6.75833	130.8
7.5125	74.6
4.85417	101.8
12.0542	21.2
12.5208	13.3
4.82083	104.9
9.3375	199.5
5.9375	108.8
6.4	112.9
7.73333	46.6
7.75833	45.3
6.2375	95.7
6.13333	110.8
6.9	65.5
4.84167	102.8
6.10833	60.9
4.2875	95.8
6.2625	114.9
6.7875	64.1
6.7875	64.1
6.32917	55.9
6.92917	78.3
3.65	106.2
5.80417	106.2
5.7625	118.5
6.09167	116
6.58333	94.9
6.12917	105.9
7.29167	38.7
9.79167	267.6
9.79167	267.6
4.55417	102.6
5.8125	111
5.99167	114.1
3.25417	111.7
5.825	106.2
6.525	70.7
5.65833	109.9
8.14167	34.5
3.00833	107.5
10.8833	21.4
6.2375	50
6.59583	54.2
4.77083	45
4.95833	105.2
5.26667	41
3.425	105.1
5.6125	46.2
6.45417	42.8
4.86667	40.8
4.36667	100.7
3.8	102.3
3.55833	101.8
2.42083	113.1
2.9875	106.6
3.67083	104.8
4.17917	41.7
3.59167	50.9
7.65	34.5
7.92083	32.4
5.81667	51.7
5.8375	53.9
2.69167	111.9
4.1125	99.7
0.125	80.6
2.7375	113.1
5.76667	42.6
3.3	96.6
4.9	44.7
3.325	97.9
2.56667	105.2
9.52083	85.8
6.5	38.2
5.22083	44.5
6.05833	129.1
8.725	126.7
7.28333	32.8
7.2875	32.7
7.28333	32.8
7.2875	32.8
7.33333	32.7
7.33333	32.7
7.26667	32.7
7.29583	32.6
7.26667	32.7
7.29583	32.6
1.975	60.8
7.275	32.7
7.31667	32.5
7.41667	31.9
7.34583	32.2
3.67917	63.5
5.95417	38.3
8.45	27.7
2.5875	73.9
4.575	48.3
4.41667	48.1
7.07917	121.6
6.675	31.7
3.4	50.2
6.0375	29.6
5.30417	42.2
7.47083	39.5
9.19583	83.4
6.73333	42.2
7.3	51.5
-1.27083	103.4
-0.8375	102.6
7.625	97.6
-0.5125	88.4
3.64583	35.4
6.4	46.8
-0.9375	95.8
-1.86667	101.5
8.88333	94.2
8.35	74.1
8.05	75.2
7.85417	76.2
7.85417	76.2
8.0875	75.7
8.0875	75.7
7.8625	76
7.8625	76
8.24583	76.4
8.24583	76.4
8.22083	75.7
8.26667	75.5
8.29167	75.6
7.94167	76.3
7.94167	76.3
8.40833	104.2
8.40833	104.2
8.40833	104.2
8.40833	104.2
8.40833	104.2
8.40833	104.2
8.33333	105.4
8.225	105.8
7.91667	109.8
7.725	112.9
8.80417	58.3
8.72083	57.2
9.28333	52
9.14583	52.8
9.34167	50.3
9.4875	52.9
8.41667	57.8
8.6125	56
5.85833	63.6
1.7	41.3
-1.5625	52.3
6.15833	63.5
-1.40417	50.5
0.4625	47.4
-2.30833	50.1
9.07083	53
-2.16667	51.5
9.07917	72.7
-2.07917	53.1
-3.09583	56.5
8.6875	59.9
5.09167	59.8
-3.74583	60
-3.64167	59.5
8.725	63.6
8.37917	62.4
5.7125	69.5
6.425	57.6
5.84583	65.1
6.375	56.3
6.3	58
6.84167	61.9
6.61667	58.5
5.77083	61.5
6.45833	60.4
6.1875	60.5
5.71667	67
6.41667	58
5.8875	62.3
-2.175	37.4
-2.175	37.4
-2.175	37.4
-2.175	37.4
-2.175	37.4
-2.175	37.4
-2.175	37.4
-2.175	37.4
-2.175	37.4
-2.175	37.4
-2.12917	36.8
-2.12917	36.8
-2.12917	36.8
-2.12917	36.8
-2.12917	36.8
-2.12917	36.8
-2.12917	36.8
-2.12917	36.8
-2.12917	36.8
-2.12917	36.8
-2.12917	36.8
-2.12917	36.8
-2.12917	36.8
-2.12917	36.8
-2.12917	36.8
-2.12917	36.8
-2.12917	36.8
-2.12917	36.8
-2.12917	36.8
-2.12917	36.8
-2.15	37.2
-2.0625	36.8
-2.0625	36.8
-2.0625	36.8
-2.15	37.2
-2.0625	36.8
-2.15	37.2
-2.0625	36.8
-2.0625	36.8
5.25833	78.2
5.075	69.9
5.2375	75.3
4.91667	67.3
5.46667	60.8
-2.4375	35.7
-2.4375	35.7
-2.4375	35.7
-2.4375	35.7
-2.4375	35.7
-2.4375	35.7
-2.4375	35.7
-2.4375	35.7
-2.4375	35.7
-2.4375	35.7
5.44167	61.7
-2.55	34
-2.55	34
-2.55	34
-2.55	34
-2.55	34
-2.55	34
-2.86667	57.9
-2.8625	58
-2.87083	57.6
-2.91667	57.7
3.90833	62.9
1.79583	77.6
2.46667	78.7
2.3375	70.6
1.8875	66.8
3.14583	64.4
3.26667	65.8
1.275	61.8
2.82083	58.6
2.6	62.1
3.51667	71.9
2.25	60.3
-4.825	26.1
1.98333	63.8
3.05833	71
-5.54583	25
-3	25.4
1.96667	62.1
-6.06667	24.7
-5.35833	24.8
2.68333	70.4
3.14167	62.8
-5.95417	23.7
1.25	69.3
1.32083	64.7
2.95	66.5
1.625	57.7
-5.64583	24.6
-3.09167	37.8
0.904167	65.4
-3.0625	29.6
-2.975	29.6
-3.01667	29.5
-3.03333	28.6
-2.86667	28.7
-2.87917	29.1
-2.64583	30
-2.85417	29.7
-3.30833	29.8
-3.30833	29.8
-3.5125	29.4
-3.3875	28.9
-3.28333	29.1
-3.3375	30
-3.3375	30
-3.3375	30
-3.23333	29.8
-3.25	29.8
-3.6875	30.2
-4.67917	31.2
-0.904167	59.7
0.516667	52.5
0.4	64.4
-3.125	49.5
-0.0541667	57.1
0.35	55.1
0.4375	54.9
-0.85	51.1
0.908333	55.7
-0.9375	51.1
-0.125	56.1
-8.025	50.1
-8.3875	24.1
-8.3875	24.1
-8.3875	24.1
-8.3875	24.1
-8.3875	24.1
-8.3875	24.1
-8.3875	24.1
-8.3875	24.1
-8.3875	24.1
-8.3875	24.1
-8.62917	24.3
-8.62917	24.3
-8.62917	24.3
-8.62917	24.3
-8.62917	24.3
-8.62917	24.3
-8.62917	24.3
-8.62917	24.3
-8.62917	24.3
-8.62917	24.3
-8.675	24.3
-8.675	24.3
-8.675	24.3
-8.675	24.3
-8.675	24.3
-8.675	24.3
-8.675	24.3
-8.675	24.3
-8.675	24.3
-8.675	24.3
-8.70833	24.4
-8.70833	24.4
-8.70833	24.4
-8.70833	24.4
-8.70833	24.4
-8.70833	24.4
-8.70833	24.4
-8.70833	24.4
-8.70833	24.4
-8.70833	24.4
-8.8125	23.8
-8.8125	23.8
-8.8125	23.8
-8.8125	23.8
-8.8125	23.8
-8.8125	23.8
-8.8125	23.8
-8.8125	23.8
-8.8125	23.8
-8.8125	23.8

## Sheet: Figure 1C
Method	Percent
BPCA	7.73103
BPCA	6.33142
BPCA	4.12187
BPCA	6.20576
BPCA	6.25956
BPCA	10.6752
BPCA	7.10382
BPCA	5.97111
BPCA	9.45535
BPCA	8.30647
BPCA	6.84976
BPCA	4.52908
BPCA	9.60933
BPCA	4.79876
BPCA	6.81139
BPCA	3.78254
BPCA	5.86331
BPCA	5.62931
BPCA	5.52625
BPCA	6.37921
BPCA	5.45269
BPCA	7.96026
BPCA	2.58715
BPCA	2.04
BPCA	8.39151
BPCA	6.82207
BPCA	6.75784
BPCA	7.55489
BPCA	7.78504
BPCA	3.73189
BPCA	5.86025
BPCA	10.4659
BPCA	14.5843
BPCA	5.8106
BPCA	18.3412
BPCA	5.30192
BPCA	4.80284
BPCA	9.3488
BPCA	4.44805
BPCA	5.03638
BPCA	4.21832
BPCA	9.58207
BPCA	3.52633
BPCA	7.02915
BPCA	7.22906
BPCA	5.34886
BPCA	4.40503
BPCA	19.8567
BPCA	13.6813
BPCA	5.03395
BPCA	10.5022
BPCA	22.4409
BPCA	5.63604
BPCA	4.02684
BPCA	6.37418
BPCA	10.0404
BPCA	8.73616
BPCA	14.444
BPCA	16.2803
BPCA	9.91502
BPCA	4.86821
BPCA	5.73656
BPCA	5.60567
BPCA	6.28145
BPCA	8.64645
BPCA	15.2771
BPCA	15.1964
BPCA	9.352
BPCA	12.266
BPCA	4.929
BPCA	6.479
BPCA	9.77
BPCA	12.449
BPCA	7.446
BPCA	6.939
BPCA	10.513
BPCA	8.579
BPCA	5.185
BPCA	6.067
BPCA	11.125
BPCA	7.36
BPCA	5.121
BPCA	5.859
BPCA	8.417
BPCA	8.981
BPCA	9.749
BPCA	6.096
BPCA	9.065
BPCA	8.418
BPCA	4.297
BPCA	3.041
BPCA	9.109
BPCA	9.242
BPCA	5.578
BPCA	8.107
BPCA	24.184
BPCA	4.302
BPCA	7.949
BPCA	15.068
BPCA	15.153
BPCA	6.478
BPCA	28.002
BPCA	7.18
BPCA	7.51
BPCA	8.37
BPCA	4.952
BPCA	4.082
BPCA	4.602
BPCA	13.885
BPCA	4.627
BPCA	11.353
BPCA	8.156
BPCA	6.121
BPCA	5.197
BPCA	22.39
BPCA	10.097
BPCA	16.232
BPCA	5.76
BPCA	7.512
BPCA	15.333
BPCA	8.406
BPCA	6.714
BPCA	7.669
BPCA	18.509
BPCA	14.28
BPCA	16.867
BPCA	28.503
BPCA	13.721
BPCA	5.232
BPCA	5.884
BPCA	6.966
BPCA	8.84
BPCA	10.563
BPCA	7.733
BPCA	16.137
BPCA	11.4286
BPCA	10.2041
BPCA	11.6183
BPCA	19.171
BPCA	21.9512
BPCA	26.6187
BPCA	24.0741
BPCA	12.5
BPCA	14.9533
BPCA	7.2786
BPCA	2.80652
BPCA	3.02992
BPCA	4.32803
BPCA	1.10879
BPCA	1.80109
BPCA	1.14746
BPCA	6.73266
BPCA	6.70423
BPCA	2.47421
BPCA	4.93095
BPCA	1.67177
BPCA	3.48518
BPCA	8.12937
BPCA	11.0701
BPCA	8.4105
BPCA	5.57903
BPCA	4.94547
BPCA	4.44066
BPCA	6.14487
BPCA	6.73367
BPCA	3.16166
BPCA	3.50379
BPCA	3.41959
BPCA	3.32553
BPCA	4.38492
BPCA	3.65482
BPCA	6.46325
BPCA	4.03599
BPCA	3.34764
BPCA	3.45382
BPCA	4.81928
BPCA	4.5679
BPCA	3.25984
BPCA	4.48513
BPCA	3.84615
BPCA	1.97309
BPCA	1.16838
BPCA	1.83406
BPCA	0.985222
BPCA	0
BPCA	1.61765
BPCA	2.41379
BPCA	2.92285
BPCA	5.55328
BPCA	5.47664
BPCA	6.2141
BPCA	4.94845
BPCA	5.13699
BPCA	4.03509
BPCA	0
BPCA	0
BPCA	7.76316
BPCA	0.645161
BPCA	1
BPCA	0.943396
BPCA	4.23077
BPCA	1.53846
BPCA	2.33333
BPCA	1.47059
BPCA	0
BPCA	0
BPCA	4.85714
BPCA	1.25
BPCA	1.8
BPCA	7.44681
BPCA	2.72727
BPCA	0
BPCA	0.357143
BPCA	0
BPCA	9.44682
BPCA	10.6858
BPCA	9.84415
BPCA	6.925
BPCA	10.4929
BPCA	10.8469
BPCA	6.69195
BPCA	13.9132
BPCA	8.59359
BPCA	10.1068
BPCA	7.71092
BPCA	11.6387
BPCA	8.49693
BPCA	7.23017
BPCA	8.1315
BPCA	4.97179
BPCA	5.77083
BPCA	8.24775
BPCA	6.57966
BPCA	0.342466
BPCA	0.529801
BPCA	2.33333
BPCA	8.24953
BPCA	0.570825
BPCA	5.29412
BPCA	8.32753
BPCA	1.16564
BPCA	9.83051
BPCA	9.71717
BPCA	1.46341
BPCA	3.26531
BPCA	2.91411
BPCA	2.91169
BPCA	4.25532
BPCA	1.35402
BPCA	4.1791
BPCA	4.05882
BPCA	2.08061
BPCA	3.39779
BPCA	4.10788
BPCA	3.21429
BPCA	2.22222
BPCA	1.38477
BPCA	3.25581
BPCA	6.16915
BPCA	5.2795
BPCA	3.27273
BPCA	5.25773
BPCA	4.23729
BPCA	11.1207
BPCA	5.03497
BPCA	4.41176
BPCA	1.74419
BPCA	2.20273
BPCA	5.53885
BPCA	3.62745
BPCA	2.80702
BPCA	1.08108
BPCA	2.69537
BPCA	3.37662
BPCA	2.19512
BPCA	1.77401
BPCA	2.58958
BPCA	2.55034
BPCA	3.96947
BPCA	2.54545
BPCA	1.93252
BPCA	6.97329
BPCA	3.15522
BPCA	3.77358
BPCA	3.28571
BPCA	3.00813
BPCA	2.38938
BPCA	2.07792
BPCA	3.42984
BPCA	4.09756
BPCA	3.17073
BPCA	1.6
BPCA	2.51769
BPCA	4.17755
BPCA	2.16718
BPCA	3.4296
BPCA	2.2139
BPCA	2.16066
BPCA	2.52294
BPCA	2.40437
BPCA	2.47302
BPCA	3.16701
BPCA	3.39928
BPCA	4.3318
BPCA	5.13043
BPCA	2.32038
BPCA	4.33898
BPCA	3.08333
BPCA	2.26148
BPCA	4.75763
BPCA	4.39394
BPCA	6.29048
BPCA	2.99242
BPCA	3.46341
BPCA	4.5208
BPCA	1.68506
BPCA	3.14236
BPCA	3.65132
BPCA	2.87879
BPCA	1.33333
BPCA	1.84116
BPCA	4.09195
BPCA	4.24
BPCA	3.27273
BPCA	1.76471
BPCA	1.79019
BPCA	1.80247
BPCA	2.77108
BPCA	2.42489
BPCA	2.71883
BPCA	4.12162
BPCA	5.38012
BPCA	1.70732
BPCA	2.0708
BPCA	3.78947
BPCA	2.03008
BPCA	2.19086
BPCA	2.77635
BPCA	2.27848
BPCA	2.05882
BPCA	1.5
BPCA	2.06795
BPCA	5.51839
BPCA	3.88158
BPCA	3.20158
BPCA	4.51613
BPCA	3.03468
BPCA	3.71134
BPCA	3.79518
BPCA	1.79335
BPCA	6.02446
BPCA	4.58221
BPCA	5.08547
BPCA	6.0119
BPCA	3.49282
BPCA	3.82114
BPCA	1.15505
BPCA	2.57783
BPCA	4.375
BPCA	8.08889
BPCA	2.93286
BPCA	2.69231
BPCA	2.70073
BPCA	4.18651
BPCA	3.24742
BPCA	3.52273
BPCA	3.11709
BPCA	3.35907
BPCA	4.35374
BPCA	2.00505
BPCA	3.45212
BPCA	3.58056
BPCA	3.39241
BPCA	4.21687
BPCA	4.1
BPCA	2.71583
BPCA	2.84672
BPCA	2.98246
BPCA	1.67674
BPCA	1.5812
BPCA	1.44186
BPCA	1.2253
BPCA	1.83267
BPCA	1.5
BPCA	2.19847
BPCA	2.54601
BPCA	3.62903
BPCA	1.8
BPCA	2.41611
BPCA	3.61217
BPCA	2.19769
BPCA	3.16964
BPCA	2.28916
BPCA	4.74277
BPCA	4.56954
BPCA	1.22807
BPCA	10.8947
BPCA	28.2143
BPCA	36.5741
BPCA	42.2222
BPCA	40.7368
BPCA	44.6078
BPCA	31.5569
BPCA	7.14286
BPCA	12.6923
BPCA	47.1622
BPCA	17.7273
BPCA	5.64516
BPCA	3.10789
BPCA	4.13805
BPCA	3.73434
BPCA	5.15
BPCA	7.2
BPCA	4.24
BPCA	5.34
BPCA	5.32
BPCA	5.47
BPCA	5.22
BPCA	3.65
BPCA	7.46
BPCA	8.97
BPCA	7.62
BPCA	4.53
BPCA	21.8302
BPCA	19.4814
BPCA	19.3863
BPCA	16.291
BPCA	17.8548
BPCA	15.6186
BPCA	16.4872
BPCA	8.31081
BPCA	6.54476
BPCA	28.3525
BPCA	12.7451
BPCA	10.6481
BPCA	11.9048
BPCA	25.625
BPCA	12
BPCA	18
BPCA	9
BPCA	16
BPCA	7
BPCA	17
BPCA	7
BPCA	14
BPCA	11
BPCA	18
BPCA	8
BPCA	8
BPCA	2.38942
BPCA	2.94828
BPCA	0.150704
BPCA	0.131646
BPCA	0.135284
BPCA	0.126863
BPCA	0.1372
BPCA	0.159518
BPCA	5.6338
BPCA	4.08497
BPCA	4.36817
BPCA	4.41989
BPCA	5.47945
BPCA	5.31915
BPCA	3.30033
BPCA	5.6338
BPCA	2.56881
BPCA	12.5
BPCA	4.38413
BPCA	3.77358
BPCA	4.27481
BPCA	4.10095
BPCA	6.02007
BPCA	4.31034
BPCA	3.1746
BPCA	2.5641
BPCA	2.6087
BPCA	2.20994
BPCA	2.7027
BPCA	2.32558
BPCA	4.91803
BPCA	4.08163
BPCA	5
BPCA	3.22581
BPCA	7.31707
BPCA	6.89655
BPCA	7.69231
BPCA	10.5263
BPCA	2.85714
BPCA	3.79404
BPCA	4.3956
BPCA	4.94186
BPCA	5.14469
BPCA	5.35117
BPCA	7.08661
BPCA	5.28302
BPCA	9.3633
BPCA	8.1696
BPCA	14.2202
BPCA	15.3226
BPCA	17.4129
BPCA	10.5769
BPCA	10.9929
BPCA	12.7135
BPCA	15.7895
BPCA	15.2334
BPCA	17.2222
BPCA	16.8571
BPCA	15.2249
BPCA	19.0661
BPCA	13.6646
BPCA	10.0548
BPCA	12.3752
BPCA	15.4964
BPCA	19.4103
BPCA	11.6848
BPCA	10.5114
BPCA	14.726
BPCA	14.3836
BPCA	15.1786
BPCA	13.3028
BPCA	12.594
BPCA	21.0306
BPCA	16.9184
BPCA	22.6866
BPCA	15.4135
BPCA	18.3932
BPCA	11.5854
BPCA	11.7526
BPCA	19.9301
BPCA	20.9913
BPCA	16.3708
BPCA	11.7825
BPCA	12.1951
BPCA	12.628
BPCA	13.7116
BPCA	8.3682
BPCA	6.28272
BPCA	6.84932
BPCA	5.40541
BPCA	5.40541
BPCA	19.2802
BPCA	11.838
BPCA	24.3506
BPCA	24.8366
BPCA	21.5947
BPCA	10.7843
BPCA	12.4183
BPCA	11.9355
BPCA	12.5
BPCA	11.4286
BPCA	24.9057
BPCA	15.4762
BPCA	24
BPCA	25.1208
BPCA	25.5814
BPCA	24.8945
BPCA	21.1765
BPCA	10.9091
BPCA	7.95455
BPCA	9.77444
BPCA	13.7931
BPCA	12.7907
BPCA	27.2727
BPCA	16.3265
BPCA	16.8539
BPCA	12.3288
BPCA	11.236
BPCA	10
BPCA	11.9048
BPCA	12.3967
BPCA	12.605
BPCA	14.3345
BPCA	13.2159
BPCA	16.8675
BPCA	12.9707
BPCA	15.9468
BPCA	14.3969
BPCA	17.4312
BPCA	8.99471
BPCA	11.8644
BPCA	12.4481
BPCA	13.587
BPCA	20.6422
BPCA	10.4265
BPCA	4.22535
BPCA	6.60377
BPCA	5.88235
BPCA	4.51128
BPCA	4.73373
BPCA	2.7972
BPCA	0
BPCA	0
BPCA	7.31261
BPCA	6.639
BPCA	8.63636
BPCA	7.98122
BPCA	7.14286
BPCA	6.79612
BPCA	7.22892
BPCA	12.1495
BPCA	9.18367
BPCA	9.85915
BPCA	9.34579
BPCA	8.98876
BPCA	7.57576
BPCA	6.52174
BPCA	1.81818
BPCA	9.17874
BPCA	14.6597
BPCA	8.73786
BPCA	9.27835
BPCA	6.25
BPCA	5.88235
BPCA	4.7619
BPCA	9.09091
BPCA	7.69231
BPCA	10.0791
BPCA	18.1452
BPCA	15.7895
BPCA	19.5122
BPCA	19.7802
BPCA	17.341
BPCA	15.566
BPCA	8.82353
BPCA	4.54545
BPCA	3.66972
BPCA	12.5541
BPCA	13.2812
BPCA	14.5714
BPCA	11.4754
BPCA	8.33333
BPCA	6.48148
BPCA	5
BPCA	4.91803
BPCA	7.07965
BPCA	11.0294
BPCA	12.2549
BPCA	11.1111
BPCA	5.95238
BPCA	8.33333
BPCA	7.31707
BPCA	12.5296
BPCA	12.5828
BPCA	10.4
BPCA	6.81818
BPCA	8.33333
BPCA	5.88235
BPCA	13.1579
BPCA	13.6364
BPCA	13.1528
BPCA	13.0081
BPCA	19.708
BPCA	31.746
BPCA	12.1891
BPCA	10.5932
BPCA	13.1579
BPCA	12.5
BPCA	19.5238
BPCA	25
BPCA	6.68524
BPCA	4.54545
BPCA	8.23529
BPCA	11.9658
BPCA	0
BPCA	0
BPCA	2.47525
BPCA	3.125
BPCA	3.44828
BPCA	0
BPCA	0
BPCA	0
BPCA	11.9171
BPCA	12.5475
BPCA	11.6466
BPCA	13.1579
BPCA	12.6761
BPCA	12.4031
BPCA	19.0476
BPCA	50
BPCA	8.4
BPCA	12.6722
BPCA	14.4
BPCA	9.47137
BPCA	10.1604
BPCA	8.19672
BPCA	10.7527
BPCA	12.766
BPCA	20.5279
BPCA	20.9366
BPCA	18.8889
BPCA	19.4969
BPCA	7.8125
BPCA	10.2564
BPCA	15.2318
BPCA	16.1074
BPCA	9.80392
BPCA	15.4867
BPCA	12.3188
BPCA	5.55556
BPCA	4.18605
BPCA	7.61905
BPCA	4.16667
BPCA	2.85714
BPCA	5.91716
BPCA	5.53191
BPCA	4.5977
BPCA	2.80374
BPCA	2.4055
BPCA	3.60825
BPCA	1.86916
BPCA	19.34
BPCA	17.21
BPCA	15.17
BPCA	10.64
BPCA	20.79
BPCA	17.59
BPCA	1.50479
BPCA	4.08163
BPCA	3.76106
BPCA	12.459
BPCA	12.605
BPCA	0
BPCA	0
BPCA	4.78589
BPCA	7.54286
BPCA	9.29878
BPCA	7.67494
BPCA	0.938967
BPCA	1.28068
BPCA	4.34084
BPCA	2.06897
BPCA	2.67559
BPCA	4.61538
BPCA	1.45889
BPCA	2.22222
BPCA	1.11524
BPCA	1.93548
BPCA	0
BPCA	7.23647
BPCA	7.7546
BPCA	9.68174
BPCA	10.6972
BPCA	10.9162
BPCA	6.65615
BPCA	6.68605
BPCA	0.12987
BPCA	0.638298
BPCA	0.196078
BPCA	5.08475
BPCA	8.18033
BPCA	9.34901
BPCA	9.39914
BPCA	8.88283
BPCA	8.88031
BPCA	1.34328
BPCA	0.229885
BPCA	0.25
BPCA	0.135135
BPCA	8.2345
BPCA	13.4291
BPCA	8.15972
BPCA	3
BPCA	0.0363636
BPCA	2.1772
BPCA	1.29121
BPCA	2.74007
BPCA	1.02541
BPCA	1.84886
BPCA	1.02541
BPCA	1.93746
BPCA	0.775244
BPCA	2.97459
BPCA	0.900326
BPCA	1.16612
BPCA	0.55114
BPCA	3.5
BPCA	8.6
BPCA	10.1
BPCA	17.2
BPCA	12.1
BPCA	8.5
BPCA	7.7
BPCA	1.5
BPCA	7.1405
BPCA	7.58105
BPCA	5.21955
BPCA	11.6135
BPCA	9.63054
BPCA	11.7093
BPCA	7.23057
BPCA	12.7573
BPCA	0.02
BPCA	0
BPCA	0.02
BPCA	0.01
BPCA	0
BPCA	0.02
BPCA	11.5636
BPCA	7.37589
BPCA	6.50118
BPCA	14.1719
BPCA	8.63924
BPCA	3.78049
BPCA	12.4324
BPCA	4.26036
BPCA	7.65886
BPCA	5.05455
BPCA	8.54321
BPCA	17.557
BPCA	8.39552
BPCA	6.46018
BPCA	9.49367
BPCA	8.98734
BPCA	11.2
BPCA	4.625
Chemothermal oxidation	0.452084
Chemothermal oxidation	1.06042
Chemothermal oxidation	1.55678
Chemothermal oxidation	2.40744
Chemothermal oxidation	2.20995
Chemothermal oxidation	1.63063
Chemothermal oxidation	1.69237
Chemothermal oxidation	1.46746
Chemothermal oxidation	1.26913
Chemothermal oxidation	2.06948
Chemothermal oxidation	1.23042
Chemothermal oxidation	1.18955
Chemothermal oxidation	1.6408
Chemothermal oxidation	1.82254
Chemothermal oxidation	2.1107
Chemothermal oxidation	2.40671
Chemothermal oxidation	2.59804
Chemothermal oxidation	3.18548
Chemothermal oxidation	3.264
Chemothermal oxidation	3.1966
Chemothermal oxidation	0.731745
Chemothermal oxidation	1.13184
Chemothermal oxidation	1.57894
Chemothermal oxidation	2.62294
Chemothermal oxidation	2.72152
Chemothermal oxidation	2.02841
Chemothermal oxidation	2.23645
Chemothermal oxidation	2.5976
Chemothermal oxidation	2.59815
Chemothermal oxidation	2.30963
Chemothermal oxidation	1.47
Chemothermal oxidation	1.57
Chemothermal oxidation	1.08
Chemothermal oxidation	3.73
Chemothermal oxidation	3.09
Chemothermal oxidation	6
Chemothermal oxidation	2.08
Chemothermal oxidation	2.65
Chemothermal oxidation	1.23
Chemothermal oxidation	3.01
Chemothermal oxidation	2
Chemothermal oxidation	5.09
Chemothermal oxidation	2.18
Chemothermal oxidation	5.91
Chemothermal oxidation	2.39
Chemothermal oxidation	3.18
Chemothermal oxidation	1.55
Chemothermal oxidation	2.14
Chemothermal oxidation	1.55
Chemothermal oxidation	4.32
Chemothermal oxidation	2
Chemothermal oxidation	3.73
Chemothermal oxidation	3.36
Chemothermal oxidation	5.54
Chemothermal oxidation	3.57
Chemothermal oxidation	4.45
Chemothermal oxidation	2.19
Chemothermal oxidation	3.06
Chemothermal oxidation	2.52
Chemothermal oxidation	2.72
Chemothermal oxidation	0.88
Chemothermal oxidation	3.03
Chemothermal oxidation	1.17
Chemothermal oxidation	0.73
Chemothermal oxidation	2.61
Chemothermal oxidation	1.53
Chemothermal oxidation	2.31
Chemothermal oxidation	1.31
Chemothermal oxidation	3.12
Chemothermal oxidation	1.34
Chemothermal oxidation	1.69
Chemothermal oxidation	1.04
Chemothermal oxidation	2.26
Chemothermal oxidation	2.24
Chemothermal oxidation	2.29
Chemothermal oxidation	1.07
Chemothermal oxidation	2.28
Chemothermal oxidation	3.72
Chemothermal oxidation	2.82
Chemothermal oxidation	2.2
Chemothermal oxidation	3.67
Chemothermal oxidation	1.16
Chemothermal oxidation	1.74
Chemothermal oxidation	2.27
Chemothermal oxidation	3.16
Chemothermal oxidation	1.72
Chemothermal oxidation	4.41
Chemothermal oxidation	2.15
Chemothermal oxidation	5.22
Chemothermal oxidation	1.19
Chemothermal oxidation	4.29
Chemothermal oxidation	1.08
Chemothermal oxidation	2.31
Chemothermal oxidation	1.44
Chemothermal oxidation	4.46
Chemothermal oxidation	1.83
Chemothermal oxidation	4.01
Chemothermal oxidation	1.68
Chemothermal oxidation	1.93
Chemothermal oxidation	3.82
Chemothermal oxidation	1.47
Chemothermal oxidation	3.2
Chemothermal oxidation	1.87
Chemothermal oxidation	1.73
Chemothermal oxidation	2.35
Chemothermal oxidation	3.31
Chemothermal oxidation	1.79
Chemothermal oxidation	0.65
Chemothermal oxidation	0.84
Chemothermal oxidation	1.16
Chemothermal oxidation	0.96
Chemothermal oxidation	1.67
Chemothermal oxidation	1.63
Chemothermal oxidation	1
Chemothermal oxidation	1.27
Chemothermal oxidation	1.54
Chemothermal oxidation	0.92
Chemothermal oxidation	1.13
Chemothermal oxidation	1.33
Chemothermal oxidation	0.76
Chemothermal oxidation	1.17
Chemothermal oxidation	1.64
Chemothermal oxidation	1.96
Chemothermal oxidation	1.12
Chemothermal oxidation	1.59
Chemothermal oxidation	0.94
Chemothermal oxidation	1.28
Chemothermal oxidation	0.9
Chemothermal oxidation	1.33
Chemothermal oxidation	3.04
Chemothermal oxidation	7.42
Chemothermal oxidation	7.53
Chemothermal oxidation	3.84
Chemothermal oxidation	4.5
Chemothermal oxidation	7.24
Chemothermal oxidation	3.32
Chemothermal oxidation	4.55
Chemothermal oxidation	3.61
Chemothermal oxidation	6.51
Chemothermal oxidation	6.67
Chemothermal oxidation	2.5
Chemothermal oxidation	6.33
Chemothermal oxidation	6.84
Chemothermal oxidation	5.92
Chemothermal oxidation	2.22
Chemothermal oxidation	4.38
Chemothermal oxidation	4.08
Chemothermal oxidation	2.25
Chemothermal oxidation	4.79
Chemothermal oxidation	2.55
Chemothermal oxidation	4.22
Chemothermal oxidation	2.78
Chemothermal oxidation	10.87
Chemothermal oxidation	3.85
Chemothermal oxidation	1.07
Chemothermal oxidation	1.46
Chemothermal oxidation	0.92
Chemothermal oxidation	1.01
Chemothermal oxidation	1.21
Chemothermal oxidation	1.55
Chemothermal oxidation	1.42
Chemothermal oxidation	1.82
Chemothermal oxidation	1.69
Chemothermal oxidation	1.37
Chemothermal oxidation	1.43
Chemothermal oxidation	1.11
Chemothermal oxidation	1.21
Chemothermal oxidation	1.46
Chemothermal oxidation	1.65
Chemothermal oxidation	1.43
Chemothermal oxidation	1.53
Chemothermal oxidation	1.95
Chemothermal oxidation	1.97
Chemothermal oxidation	1.53
Chemothermal oxidation	1.59
Chemothermal oxidation	2.68
Chemothermal oxidation	3.74
Chemothermal oxidation	2.85
Chemothermal oxidation	2.77
Chemothermal oxidation	1.6
Chemothermal oxidation	2.45
Chemothermal oxidation	1.64
Chemothermal oxidation	2.5
Chemothermal oxidation	2.73
Chemothermal oxidation	2.02
Chemothermal oxidation	2.72
Chemothermal oxidation	2.19
Chemothermal oxidation	1.7
Chemothermal oxidation	2.5
Chemothermal oxidation	1.77
Chemothermal oxidation	1.3
Chemothermal oxidation	1.92
Chemothermal oxidation	1.11
Chemothermal oxidation	1.97
Chemothermal oxidation	2
Chemothermal oxidation	1.17
Chemothermal oxidation	3.46
Chemothermal oxidation	1.24
Chemothermal oxidation	4.28
Chemothermal oxidation	4.12
Chemothermal oxidation	3.37
Chemothermal oxidation	1.24
Chemothermal oxidation	3.02
Chemothermal oxidation	0.81
Chemothermal oxidation	2.4
Chemothermal oxidation	2.48
Chemothermal oxidation	2.85
Chemothermal oxidation	1.08
Chemothermal oxidation	3.62
Chemothermal oxidation	4
Chemothermal oxidation	1.17
Chemothermal oxidation	3.42
Chemothermal oxidation	2.17
Chemothermal oxidation	2.7
Chemothermal oxidation	1.75
Chemothermal oxidation	2.75
Chemothermal oxidation	2.2
Chemothermal oxidation	2.37
Chemothermal oxidation	1.45
Chemothermal oxidation	3.76
Chemothermal oxidation	2.69
Chemothermal oxidation	1.15
Chemothermal oxidation	3.43
Chemothermal oxidation	0.9
Chemothermal oxidation	1.37
Chemothermal oxidation	1.69
Chemothermal oxidation	2.9
Chemothermal oxidation	1.23
Chemothermal oxidation	1.82
Chemothermal oxidation	2.37
Chemothermal oxidation	1.26
Chemothermal oxidation	2.34
Chemothermal oxidation	1.61
Chemothermal oxidation	2.21
Chemothermal oxidation	9.69697
Chemothermal oxidation	10.2
Chemothermal oxidation	25
Chemothermal oxidation	25.261
Chemothermal oxidation	23.4769
Chemothermal oxidation	4.02367
Chemothermal oxidation	0.86444
Chemothermal oxidation	3.17308
Chemothermal oxidation	6.84685
Chemothermal oxidation	1.42857
Chemothermal oxidation	2.71698
Chemothermal oxidation	7.01613
Chemothermal oxidation	0.714286
Chemothermal oxidation	0.955056
Chemothermal oxidation	2.29008
Chemothermal oxidation	1.43885
Chemothermal oxidation	11.7745
Chemothermal oxidation	15.3689
Chemothermal oxidation	18.4786
Chemothermal oxidation	48.7629
Chemothermal oxidation	5.39216
Chemothermal oxidation	5.56876
Chemothermal oxidation	3.94767
Chemothermal oxidation	3.75119
Chemothermal oxidation	20.6724
Chemothermal oxidation	26.7235
Chemothermal oxidation	33.0869
Chemothermal oxidation	4.21546
Chemothermal oxidation	3.9881
Chemothermal oxidation	6.72589
Chemothermal oxidation	36.4078
Chemothermal oxidation	37.2237
Chemothermal oxidation	27.8541
Chemothermal oxidation	38.1124
Chemothermal oxidation	32.2892
Chemothermal oxidation	12.716
Chemothermal oxidation	10.2992
Chemothermal oxidation	13.3181
Chemothermal oxidation	16.6667
Chemothermal oxidation	30.963
Chemothermal oxidation	24.4398
Chemothermal oxidation	0.941704
Chemothermal oxidation	0.274914
Chemothermal oxidation	0.655022
Chemothermal oxidation	29.1133
Chemothermal oxidation	36.2264
Chemothermal oxidation	24.9265
Chemothermal oxidation	29.0345
Chemothermal oxidation	1.2908
Chemothermal oxidation	1.08607
Chemothermal oxidation	1.7757
Chemothermal oxidation	1.30548
Chemothermal oxidation	1.39175
Chemothermal oxidation	1.64384
Chemothermal oxidation	31.5482
Chemothermal oxidation	21.0574
Chemothermal oxidation	39.9
Chemothermal oxidation	23.5321
Chemothermal oxidation	12
Chemothermal oxidation	12
Chemothermal oxidation	14.5
Chemothermal oxidation	19.6
Chemothermal oxidation	13
Chemothermal oxidation	7.83784
Chemothermal oxidation	9.66667
Chemothermal oxidation	10.3448
Chemothermal oxidation	10.4167
Chemothermal oxidation	14.7826
Chemothermal oxidation	14.5
Chemothermal oxidation	6.44444
Chemothermal oxidation	10.9677
Chemothermal oxidation	4.52055
Chemothermal oxidation	42.6087
Chemothermal oxidation	6.18182
Chemothermal oxidation	8.52941
Chemothermal oxidation	12.5806
Chemothermal oxidation	16.9231
Chemothermal oxidation	11.1321
Chemothermal oxidation	10
Chemothermal oxidation	14.1026
Chemothermal oxidation	22.069
Chemothermal oxidation	12.5714
Chemothermal oxidation	11.6667
Chemothermal oxidation	10.8333
Chemothermal oxidation	11.4706
Chemothermal oxidation	16.8966
Chemothermal oxidation	15.1724
Chemothermal oxidation	15.8333
Chemothermal oxidation	16.25
Chemothermal oxidation	15.6
Chemothermal oxidation	21.4634
Chemothermal oxidation	18.4375
Chemothermal oxidation	12.1212
Chemothermal oxidation	11.4706
Chemothermal oxidation	20.9677
Chemothermal oxidation	9.75
Chemothermal oxidation	9.35484
Chemothermal oxidation	10.3448
Chemothermal oxidation	15.5172
Chemothermal oxidation	12.9412
Chemothermal oxidation	9.66667
Chemothermal oxidation	5.08772
Chemothermal oxidation	7.45763
Chemothermal oxidation	12.7273
Chemothermal oxidation	41.1842
Chemothermal oxidation	17.4194
Chemothermal oxidation	24.6667
Chemothermal oxidation	5.4717
Chemothermal oxidation	5.76923
Chemothermal oxidation	7.4359
Chemothermal oxidation	9.66667
Chemothermal oxidation	5.88235
Chemothermal oxidation	13.1818
Chemothermal oxidation	17.0588
Chemothermal oxidation	8.02326
Chemothermal oxidation	15.3425
Chemothermal oxidation	7.46835
Chemothermal oxidation	6.44444
Chemothermal oxidation	9.42446
Chemothermal oxidation	6.30435
Chemothermal oxidation	8.38095
Chemothermal oxidation	8.88889
Chemothermal oxidation	7.8
Chemothermal oxidation	13.1915
Chemothermal oxidation	17.8788
Chemothermal oxidation	16.3889
Chemothermal oxidation	32.1429
Chemothermal oxidation	13.871
Chemothermal oxidation	2.80896
Chemothermal oxidation	4.98612
Chemothermal oxidation	8.40139
Chemothermal oxidation	16.7082
Chemothermal oxidation	55.4907
Chemothermal oxidation	2.17386
Chemothermal oxidation	3.41481
Chemothermal oxidation	4.04755
Chemothermal oxidation	11.9159
Chemothermal oxidation	49.7196
Chemothermal oxidation	0.527126
Chemothermal oxidation	0.860383
Chemothermal oxidation	0.672579
Chemothermal oxidation	1.17432
Chemothermal oxidation	1.23074
Chemothermal oxidation	1.12728
Chemothermal oxidation	1.29936
Chemothermal oxidation	1.52138
Chemothermal oxidation	1.76724
Chemothermal oxidation	1.73803
Chemothermal oxidation	0.876316
Chemothermal oxidation	0.813313
Chemothermal oxidation	1.41963
Chemothermal oxidation	1.58785
Chemothermal oxidation	1.77879
Chemothermal oxidation	1.40489
Chemothermal oxidation	1.52674
Chemothermal oxidation	1.63056
Chemothermal oxidation	1.76237
Chemothermal oxidation	1.75263
Chemothermal oxidation	2.34547
Chemothermal oxidation	1.30969
Chemothermal oxidation	1.94378
Chemothermal oxidation	3.22185
Chemothermal oxidation	1.16411
Chemothermal oxidation	0.633978
Chemothermal oxidation	2.8408
Chemothermal oxidation	1.17888
Chemothermal oxidation	6.30399
Chemothermal oxidation	0.397905
Chemothermal oxidation	3.56006
Chemothermal oxidation	1.14745
Chemothermal oxidation	3.35546
Chemothermal oxidation	1.44316
Chemothermal oxidation	0.742465
Chemothermal oxidation	0.369783
Chemothermal oxidation	1.37466
Chemothermal oxidation	1.50706
Chemothermal oxidation	1.45876
Chemothermal oxidation	1.14223
Chemothermal oxidation	2.06246
Chemothermal oxidation	5.98842
Chemothermal oxidation	8.8204
Chemothermal oxidation	3.92303
Chemothermal oxidation	20.2784
Chemothermal oxidation	4.37469
Chemothermal oxidation	4.27005
Chemothermal oxidation	2.99803
Chemothermal oxidation	2.46959
Chemothermal oxidation	2.92363
Chemothermal oxidation	4.81429
Chemothermal oxidation	4.46885
Chemothermal oxidation	0.630706
Chemothermal oxidation	0.0964343
Chemothermal oxidation	1.86397
Chemothermal oxidation	1.61317
Chemothermal oxidation	1.71778
Chemothermal oxidation	1.74753
Chemothermal oxidation	1.92594
Chemothermal oxidation	0.704307
Chemothermal oxidation	1.54989
Chemothermal oxidation	1.48042
Chemothermal oxidation	0.582746
Chemothermal oxidation	0.868886
Chemothermal oxidation	0.493374
Chemothermal oxidation	1.72767
Chemothermal oxidation	0.922748
Chemothermal oxidation	4.07373
Chemothermal oxidation	0.398974
Chemothermal oxidation	2.13444
Chemothermal oxidation	0.250534
Chemothermal oxidation	1.09964
Chemothermal oxidation	0.429735
Chemothermal oxidation	0.718522
Chemothermal oxidation	0.298907
Chemothermal oxidation	0.796964
Chemothermal oxidation	1.00384
Chemothermal oxidation	0.110269
Chemothermal oxidation	0.344346
Chemothermal oxidation	1.79209
Chemothermal oxidation	0.234203
Chemothermal oxidation	0.512631
Chemothermal oxidation	1.20359
Chemothermal oxidation	0.453749
Chemothermal oxidation	1.01374
Chemothermal oxidation	0.585701
Chemothermal oxidation	1.74757
Chemothermal oxidation	0.120655
Chemothermal oxidation	0.886706
Chemothermal oxidation	1.89885
Chemothermal oxidation	1.46371
Chemothermal oxidation	0.633639
Chemothermal oxidation	2.09881
Chemothermal oxidation	0.418577
Chemothermal oxidation	0.557717
Chemothermal oxidation	0.126086
Chemothermal oxidation	1.16573
Chemothermal oxidation	0.371288
Chemothermal oxidation	0.713857
Chemothermal oxidation	2.34858
Chemothermal oxidation	0.219617
Chemothermal oxidation	0.804539
Chemothermal oxidation	0.728969
Chemothermal oxidation	0.246323
Chemothermal oxidation	0.302703
Chemothermal oxidation	0.387224
Chemothermal oxidation	0.588291
Chemothermal oxidation	0.255977
Chemothermal oxidation	0.697855
Chemothermal oxidation	0.563377
Chemothermal oxidation	0.870208
Chemothermal oxidation	2.37341
Chemothermal oxidation	1.41954
Chemothermal oxidation	0.745342
Chemothermal oxidation	0.335711
Chemothermal oxidation	12.6554
Chemothermal oxidation	11.0526
Chemothermal oxidation	10.2041
Chemothermal oxidation	11.2752
Chemothermal oxidation	20.1869
Chemothermal oxidation	12.8571
Chemothermal oxidation	9.21053
Chemothermal oxidation	22.505
Chemothermal oxidation	22.3914
Chemothermal oxidation	21.7887
Chemothermal oxidation	16.5689
Chemothermal oxidation	16.296
Chemothermal oxidation	16.476
Chemothermal oxidation	15.2744
Chemothermal oxidation	14.2613
Chemothermal oxidation	13.6878
Chemothermal oxidation	14.1289
Chemothermal oxidation	11.2722
Chemothermal oxidation	10.7326
Chemothermal oxidation	11.6517
Chemothermal oxidation	12.1997
Chemothermal oxidation	11.9149
Chemothermal oxidation	11.3197
Chemothermal oxidation	8.81991
Chemothermal oxidation	9.20533
Chemothermal oxidation	9.02687
Chemothermal oxidation	8.67572
Chemothermal oxidation	7.9234
Chemothermal oxidation	8.91829
Chemothermal oxidation	19.0863
Chemothermal oxidation	15.9563
Chemothermal oxidation	16.786
Chemothermal oxidation	13.8572
Chemothermal oxidation	17.6185
Chemothermal oxidation	17.1803
Chemothermal oxidation	14.9724
Chemothermal oxidation	12.9819
Chemothermal oxidation	8.35151
Chemothermal oxidation	9.07173
Chemothermal oxidation	11.5683
Chemothermal oxidation	13.5967
Chemothermal oxidation	16.1944
Chemothermal oxidation	17.2464
Chemothermal oxidation	15.2114
Chemothermal oxidation	13.5525
Chemothermal oxidation	8.24928
Chemothermal oxidation	22.781
Chemothermal oxidation	3.13953
Chemothermal oxidation	3.57664
Chemothermal oxidation	6.40669
Chemothermal oxidation	5.45194
Chemothermal oxidation	5.23077
Chemothermal oxidation	8.23271
Chemothermal oxidation	8.07692
Chemothermal oxidation	8.61865
Chemothermal oxidation	4.33657
Chemothermal oxidation	10.9589
Chemothermal oxidation	14.53
Chemothermal oxidation	12.51
Chemothermal oxidation	19.9
Chemothermal oxidation	18.81
Chemothermal oxidation	21.62
Chemothermal oxidation	10.58
Chemothermal oxidation	15.29
Chemothermal oxidation	6.85
Chemothermal oxidation	2
Chemothermal oxidation	3
Chemothermal oxidation	5
Chemothermal oxidation	1
Chemothermal oxidation	89
Chemothermal oxidation	17
Chemothermal oxidation	14
Chemothermal oxidation	19
Chemothermal oxidation	41
Chemothermal oxidation	5
Chemothermal oxidation	7
Chemothermal oxidation	4
Chemothermal oxidation	29
Chemothermal oxidation	83
Chemothermal oxidation	2.5
Chemothermal oxidation	4.1
Chemothermal oxidation	2.8
Chemothermal oxidation	6.1
Chemothermal oxidation	4.4
Chemothermal oxidation	3.4
Chemothermal oxidation	2.7
Chemothermal oxidation	4.2
Chemothermal oxidation	13.4981
Chemothermal oxidation	12.1943
Chemothermal oxidation	5.39504
Chemothermal oxidation	3.98352
Chemothermal oxidation	3.95909
Chemothermal oxidation	5.02605
Chemothermal oxidation	5.50734
Chemothermal oxidation	5.85624
Chemothermal oxidation	8.55037
Chemothermal oxidation	8.97841
Chemothermal oxidation	8.08837
Chemothermal oxidation	9.10182
Chemothermal oxidation	9.07774
Chemothermal oxidation	12.0631
Chemothermal oxidation	12.2289
Chemothermal oxidation	13.4153
Chemothermal oxidation	16.5017
Chemothermal oxidation	13.3434
Chemothermal oxidation	8.51798
Chemothermal oxidation	3.95842
Chemothermal oxidation	4.49599
Chemothermal oxidation	2.41083
Chemothermal oxidation	3.35778
Chemothermal oxidation	10.6514
Chemothermal oxidation	10.1081
Chemothermal oxidation	12.2962
Chemothermal oxidation	0.827267
Chemothermal oxidation	2.99951
Chemothermal oxidation	2.27505
Chemothermal oxidation	3.08275
Chemothermal oxidation	9.59261
Chemothermal oxidation	9.59475
Chemothermal oxidation	4.5571
Chemothermal oxidation	3.46726
Chemothermal oxidation	8.92013
Chemothermal oxidation	5.37718
Chemothermal oxidation	9.03415
Chemothermal oxidation	6.27028
Chemothermal oxidation	31.1553
Chemothermal oxidation	30.6706
Chemothermal oxidation	29.053
Chemothermal oxidation	29.0366
Chemothermal oxidation	3.89
Chemothermal oxidation	5.47
Chemothermal oxidation	5.74
Chemothermal oxidation	5.33
Chemothermal oxidation	9.03
Chemothermal oxidation	3.97
Chemothermal oxidation	14.37
Chemothermal oxidation	9.43
Chemothermal oxidation	8.46
Chemothermal oxidation	14.33
Chemothermal oxidation	4.95
Chemothermal oxidation	7.72
Chemothermal oxidation	14.3162
Chemothermal oxidation	43.2212
Chemothermal oxidation	39.3939
Chemothermal oxidation	12.5
Chemothermal oxidation	12.8587
Chemothermal oxidation	44.0546
Chemothermal oxidation	42.7967
Chemothermal oxidation	18.8557
Chemothermal oxidation	12.947
Dichromate oxidation	11.1669
Dichromate oxidation	8.71779
Dichromate oxidation	8.89431
Dichromate oxidation	14.3391
Dichromate oxidation	12.1745
Dichromate oxidation	13.3325
Dichromate oxidation	7.20165
Dichromate oxidation	5.23508
Dichromate oxidation	8.19725
Dichromate oxidation	7.18709
Dichromate oxidation	7.39734
Dichromate oxidation	2.45127
Dichromate oxidation	22.7753
Dichromate oxidation	6.38646
Dichromate oxidation	5.52776
Dichromate oxidation	6.39993
Dichromate oxidation	5.80659
Dichromate oxidation	3.47815
Dichromate oxidation	7.67874
Dichromate oxidation	6.09955
Dichromate oxidation	7.92436
Dichromate oxidation	8.55941
Dichromate oxidation	9.236
Dichromate oxidation	11.519
Dichromate oxidation	9.76968
Dichromate oxidation	8.69197
Dichromate oxidation	11.8699
Dichromate oxidation	8.00236
Dichromate oxidation	9.42861
Dichromate oxidation	4.57222
Dichromate oxidation	4.88615
Dichromate oxidation	5.23814
Dichromate oxidation	11.6658
Dichromate oxidation	11.0249
Dichromate oxidation	10.7567
Dichromate oxidation	9.38162
Dichromate oxidation	9.78288
Dichromate oxidation	9.60682
Dichromate oxidation	10.2254
Dichromate oxidation	13.1948
Dichromate oxidation	11.432
Dichromate oxidation	14.8173
Dichromate oxidation	15.4762
Dichromate oxidation	11.2212
Dichromate oxidation	13.3299
Dichromate oxidation	6.45559
Dichromate oxidation	6.99914
Dichromate oxidation	5.54497
Dichromate oxidation	8.38088
Dichromate oxidation	9.37783
Dichromate oxidation	11.6721
Dichromate oxidation	9.16292
Dichromate oxidation	7.00197
Dichromate oxidation	9.22855
Dichromate oxidation	7.16565
Dichromate oxidation	9.29097
Dichromate oxidation	6.03123
Dichromate oxidation	7.33401
Dichromate oxidation	7.57554
Dichromate oxidation	7.97183
Dichromate oxidation	5.86695
Dichromate oxidation	6.7124
Dichromate oxidation	5.7938
Dichromate oxidation	6.22887
Dichromate oxidation	7.45867
Dichromate oxidation	8.91628
Dichromate oxidation	16.0374
Dichromate oxidation	6.00625
Dichromate oxidation	13.1027
Dichromate oxidation	17.6672
Dichromate oxidation	2.66582
Dichromate oxidation	12.5004
Dichromate oxidation	4.66347
Dichromate oxidation	9.13808
Dichromate oxidation	15.1781
Dichromate oxidation	3.32522
Dichromate oxidation	7.34865
Dichromate oxidation	4.10788
Dichromate oxidation	4.84864
Dichromate oxidation	7.76763
Dichromate oxidation	5.99928
Dichromate oxidation	5.83344
Dichromate oxidation	6.42528
Dichromate oxidation	8.36015
Dichromate oxidation	8.56511
Dichromate oxidation	10.0191
Dichromate oxidation	7.29934
Dichromate oxidation	6.81399
Dichromate oxidation	5.68644
Dichromate oxidation	9.44571
Dichromate oxidation	5.47458
Dichromate oxidation	4.84569
Dichromate oxidation	8.11315
Dichromate oxidation	3.73002
Dichromate oxidation	7.10478
Dichromate oxidation	5.72952
Dichromate oxidation	6.21849
Dichromate oxidation	7.02787
Dichromate oxidation	5.40146
Dichromate oxidation	4.93759
Dichromate oxidation	6.33002
Dichromate oxidation	4.89876
Dichromate oxidation	6.31887
Dichromate oxidation	5.08127
Dichromate oxidation	4.85422
Dichromate oxidation	5.89035
Dichromate oxidation	4.43062
Dichromate oxidation	5.59383
Dichromate oxidation	5.26327
Dichromate oxidation	5.62044
Dichromate oxidation	5.77576
Dichromate oxidation	6.99366
Dichromate oxidation	6.90508
Dichromate oxidation	7.87536
Dichromate oxidation	2.40263
Dichromate oxidation	6.22669
Dichromate oxidation	8.3827
Dichromate oxidation	6.63688
Dichromate oxidation	5.69974
Dichromate oxidation	9.50855
Dichromate oxidation	6.41635
Dichromate oxidation	7.32941
Dichromate oxidation	4.63303
Dichromate oxidation	6.12953
Dichromate oxidation	4.70832
Dichromate oxidation	8.40367
Dichromate oxidation	4.38906
Dichromate oxidation	5.45854
Dichromate oxidation	5.28594
Dichromate oxidation	3.55717
Dichromate oxidation	4.55063
Dichromate oxidation	7.36982
Dichromate oxidation	10.7719
Dichromate oxidation	6.34226
Dichromate oxidation	3.63757
Dichromate oxidation	6.97129
Dichromate oxidation	3.15851
Dichromate oxidation	4.3217
Dichromate oxidation	5.21228
Dichromate oxidation	8.80521
Dichromate oxidation	7.62139
Dichromate oxidation	4.85573
Dichromate oxidation	6.87754
Dichromate oxidation	4.70582
Dichromate oxidation	2.01985
Dichromate oxidation	6.43937
Dichromate oxidation	3.78037
Dichromate oxidation	3.8777
Dichromate oxidation	4.09497
Dichromate oxidation	2.60563
Dichromate oxidation	4.35881
Dichromate oxidation	4.32821
Dichromate oxidation	4.7196
Dichromate oxidation	3.2841
Dichromate oxidation	5.82282
Dichromate oxidation	3.6566
Dichromate oxidation	2.7312
Dichromate oxidation	6.161
Dichromate oxidation	1.9073
Dichromate oxidation	3.5099
Dichromate oxidation	3.55299
Dichromate oxidation	4.90312
Dichromate oxidation	3.7051
Dichromate oxidation	2.69449
Dichromate oxidation	2.0575
Dichromate oxidation	4.44541
Dichromate oxidation	2.15852
Dichromate oxidation	5.07322
Dichromate oxidation	5.74147
Dichromate oxidation	2.58371
Dichromate oxidation	4.35738
Dichromate oxidation	3.21917
Dichromate oxidation	3.63046
Dichromate oxidation	6.74032
Dichromate oxidation	1.99499
Dichromate oxidation	6.03698
Dichromate oxidation	1.83657
Dichromate oxidation	7.15089
Dichromate oxidation	4.55533
Dichromate oxidation	1.65768
Dichromate oxidation	16.6667
Dichromate oxidation	18.75
Dichromate oxidation	11.284
Dichromate oxidation	12.2449
Dichromate oxidation	7.07071
Dichromate oxidation	16.7173
Dichromate oxidation	11.5
Dichromate oxidation	19.802
Dichromate oxidation	12.7389
Dichromate oxidation	7.73196
Dichromate oxidation	17.7778
Dichromate oxidation	11.0687
Dichromate oxidation	21.3115
Dichromate oxidation	22.1311
Dichromate oxidation	19.8675
Dichromate oxidation	30.5556
Dichromate oxidation	3.98671
Dichromate oxidation	9.72222
Dichromate oxidation	16.6667
Dichromate oxidation	20
Dichromate oxidation	20
Dichromate oxidation	14.3808
Dichromate oxidation	14.6824
Dichromate oxidation	14.719
Dichromate oxidation	15.8329
Dichromate oxidation	13.9087
Dichromate oxidation	12.4512
Dichromate oxidation	13.4448
Dichromate oxidation	18.6307
Dichromate oxidation	18.8412
Dichromate oxidation	19.6493
Dichromate oxidation	21.2135
Dichromate oxidation	17.3236
Dichromate oxidation	18.4907
Dichromate oxidation	16.4407
Dichromate oxidation	16.9617
Dichromate oxidation	25.824
Dichromate oxidation	26.2103
Dichromate oxidation	33.8172
Dichromate oxidation	25.1863
Dichromate oxidation	28.8441
Dichromate oxidation	26.9135
Dichromate oxidation	27.486
Dichromate oxidation	25.0719
Dichromate oxidation	35.9697
Dichromate oxidation	11.7738
Dichromate oxidation	18.9417
Dichromate oxidation	16.4493
Dichromate oxidation	18.6157
Dichromate oxidation	17.1949
Dichromate oxidation	18.0386
Dichromate oxidation	16.1467
Dichromate oxidation	15.9243
Dichromate oxidation	16.7856
Dichromate oxidation	21.9484
Dichromate oxidation	17.2787
Dichromate oxidation	19.4108
Dichromate oxidation	19.5951
Dichromate oxidation	18.174
Dichromate oxidation	20.6304
Dichromate oxidation	17.6109
Dichromate oxidation	29.8652
Dichromate oxidation	26.2606
Dichromate oxidation	20.0918
Dichromate oxidation	19.9688
Dichromate oxidation	23.1002
Dichromate oxidation	24.7774
Dichromate oxidation	25.5172
Dichromate oxidation	9.71919
Dichromate oxidation	10.3694
Dichromate oxidation	10.1295
Dichromate oxidation	9.57522
Dichromate oxidation	10.7105
Dichromate oxidation	10.9288
Dichromate oxidation	10.3537
Dichromate oxidation	8.40043
Dichromate oxidation	9.053
Dichromate oxidation	9.39003
Dichromate oxidation	10.2274
Dichromate oxidation	11.8309
Dichromate oxidation	10.7451
Dichromate oxidation	9.5028
Dichromate oxidation	11.4819
Dichromate oxidation	15.6994
Dichromate oxidation	14.9744
Dichromate oxidation	13.2171
Dichromate oxidation	14.0243
Dichromate oxidation	14.4057
Dichromate oxidation	12.7937
Dichromate oxidation	14.0017
Dichromate oxidation	12.0392
Dichromate oxidation	12.6622
Dichromate oxidation	8.94
Dichromate oxidation	5.53
Dichromate oxidation	5.48
Dichromate oxidation	6.34
Dichromate oxidation	9.28
Dichromate oxidation	7.01
Dichromate oxidation	8.83
Dichromate oxidation	7.05
Dichromate oxidation	19.29
Dichromate oxidation	4.75
Dichromate oxidation	11.39
Dichromate oxidation	12.42
Dichromate oxidation	7.99
Dichromate oxidation	18.77
Dichromate oxidation	12.6
Dichromate oxidation	7.3
Dichromate oxidation	8.94
Dichromate oxidation	11.66
Dichromate oxidation	5.62
Dichromate oxidation	10.08
Dichromate oxidation	10.02
Dichromate oxidation	10.52
Dichromate oxidation	14.13
Dichromate oxidation	13.31
Dichromate oxidation	16.65
Dichromate oxidation	10.96
Dichromate oxidation	9.27
Dichromate oxidation	11.05
Dichromate oxidation	10.56
Dichromate oxidation	5.5
Dichromate oxidation	8.7
Dichromate oxidation	4.1
Dichromate oxidation	5.4
Dichromate oxidation	10.2
Dichromate oxidation	13.3
Dichromate oxidation	2.1
Dichromate oxidation	9.4
Dichromate oxidation	15.4
Dichromate oxidation	0.5
Dichromate oxidation	3.9
Dichromate oxidation	6.7
Dichromate oxidation	7.8
Dichromate oxidation	28
Dichromate oxidation	18.3
Dichromate oxidation	20.9
Dichromate oxidation	1.6
Dichromate oxidation	9.3
Dichromate oxidation	3
Dichromate oxidation	2.3
Dichromate oxidation	9.4
Dichromate oxidation	7.3
Dichromate oxidation	7.9
Dichromate oxidation	0.5
Dichromate oxidation	2.3
Dichromate oxidation	4.9
Dichromate oxidation	4.5
Dichromate oxidation	1.98
Dichromate oxidation	5.62
Dichromate oxidation	7.64
Dichromate oxidation	3.15
Dichromate oxidation	13.7255
Dichromate oxidation	19.0476
Dichromate oxidation	24.5614
Dichromate oxidation	14.8148
Dichromate oxidation	20.4545
Dichromate oxidation	25.9259
Dichromate oxidation	13.1148
Dichromate oxidation	12.987
Dichromate oxidation	20
Dichromate oxidation	33.3333
Dichromate oxidation	23.0769
Dichromate oxidation	19.6078
Dichromate oxidation	29.0323
Dichromate oxidation	18.75
Dichromate oxidation	38.4615
Dichromate oxidation	38.2353
Dichromate oxidation	37.8378
Dichromate oxidation	26.8293
Dichromate oxidation	14.6067
Dichromate oxidation	30.4348
Dichromate oxidation	33.3333
Dichromate oxidation	30.303
Dichromate oxidation	57.1429
Dichromate oxidation	25
Dichromate oxidation	28.5714
Dichromate oxidation	22.7273
Dichromate oxidation	27.5862
Dichromate oxidation	8.10811
Dichromate oxidation	40
Dichromate oxidation	47.3684
Dichromate oxidation	25
Dichromate oxidation	15.6863
Dichromate oxidation	17.4603
Dichromate oxidation	44.186
Dichromate oxidation	32.1429
Dichromate oxidation	18.4211
Dichromate oxidation	21.9512
Dichromate oxidation	40
Dichromate oxidation	9.375
Dichromate oxidation	5.51724
Dichromate oxidation	7.93103
Dichromate oxidation	7.34127
Dichromate oxidation	8.98876
Dichromate oxidation	26.6055
Dichromate oxidation	6.06061
Dichromate oxidation	8.92857
Dichromate oxidation	9.83607
Dichromate oxidation	11.3636
Dichromate oxidation	13.8211
Dichromate oxidation	10.3448
Dichromate oxidation	8.62069
Dichromate oxidation	8.39695
Dichromate oxidation	17.9487
Dichromate oxidation	14.8148
Dichromate oxidation	21.7391
Dichromate oxidation	12.3596
Dichromate oxidation	10.3774
Dichromate oxidation	20
Dichromate oxidation	19.9559
Dichromate oxidation	18.1534
Dichromate oxidation	20.2917
Dichromate oxidation	15.8806
Dichromate oxidation	37.5
Dichromate oxidation	11.1111
Dichromate oxidation	17.8571
Dichromate oxidation	6.81818
Dichromate oxidation	19.2308
Dichromate oxidation	6.25
Dichromate oxidation	6.66667
Dichromate oxidation	14.2857
Dichromate oxidation	25
Dichromate oxidation	12.5
Dichromate oxidation	13.6364
Dichromate oxidation	16.6667
Dichromate oxidation	12.5
Dichromate oxidation	20
Dichromate oxidation	12.5
Dichromate oxidation	11.1111
Dichromate oxidation	16.6667
Dichromate oxidation	8.28571
Dichromate oxidation	7.25552
Dichromate oxidation	6.60225
Dichromate oxidation	5.38302
Dichromate oxidation	5.80913
Dichromate oxidation	9.1954
Dichromate oxidation	7.16332
Dichromate oxidation	10
Dichromate oxidation	19.0476
Dichromate oxidation	8.22511
Dichromate oxidation	5.26316
Dichromate oxidation	6.05187
Dichromate oxidation	14.6226
Dichromate oxidation	7.18563
Dichromate oxidation	8.86076
Dichromate oxidation	7.2093
Dichromate oxidation	5
Dichromate oxidation	6
Dichromate oxidation	8
Dichromate oxidation	8
Dichromate oxidation	7
Dichromate oxidation	9
Dichromate oxidation	8
Dichromate oxidation	9
Dichromate oxidation	14
Dichromate oxidation	18
Dichromate oxidation	7
Dichromate oxidation	7
Dichromate oxidation	8
Dichromate oxidation	8
Dichromate oxidation	11
Dichromate oxidation	19
Dichromate oxidation	5
Dichromate oxidation	7
Dichromate oxidation	9
Dichromate oxidation	12
Dichromate oxidation	6
Dichromate oxidation	8
Dichromate oxidation	8
Dichromate oxidation	14
Dichromate oxidation	11
Dichromate oxidation	12
Dichromate oxidation	23.5
Dichromate oxidation	27.2
Dichromate oxidation	28.5
Dichromate oxidation	32
Dichromate oxidation	31.9
Dichromate oxidation	28
Dichromate oxidation	26.6
Dichromate oxidation	26.4
Dichromate oxidation	28
Dichromate oxidation	29.7
Dichromate oxidation	24.2
Dichromate oxidation	25.9
Dichromate oxidation	7.19569
Dichromate oxidation	8.16041
Dichromate oxidation	8.34614
Dichromate oxidation	8.86042
Dichromate oxidation	9.38367
Dichromate oxidation	9.02586
Dichromate oxidation	9.54035
Dichromate oxidation	14.0249
Dichromate oxidation	12.1573
Dichromate oxidation	11.3242
Dichromate oxidation	11.0627
Dichromate oxidation	10.3426
Dichromate oxidation	9.45165
Dichromate oxidation	9.58504
Dichromate oxidation	9.28899
Dichromate oxidation	6.15525
Dichromate oxidation	6.29156
Dichromate oxidation	6.60991
Dichromate oxidation	8.86528
Dichromate oxidation	10.4549
Dichromate oxidation	13.5288
Dichromate oxidation	9.22403
Dichromate oxidation	8.18761
Dichromate oxidation	9.89246
Dichromate oxidation	10.0269
Dichromate oxidation	8.70143
Dichromate oxidation	8.43997
Dichromate oxidation	8.07977
Dichromate oxidation	8.53034
Dichromate oxidation	8.95959
Dichromate oxidation	8.92735
Dichromate oxidation	10.0607
Dichromate oxidation	9.98948
Dichromate oxidation	9.57964
Dichromate oxidation	9.39595
Dichromate oxidation	10.3174
Dichromate oxidation	10.1261
Dichromate oxidation	9.46318
Dichromate oxidation	9.09558
Dichromate oxidation	7.7721
Dichromate oxidation	7.93379
Dichromate oxidation	6.71759
Dichromate oxidation	6.73633
Dichromate oxidation	8.55888
Dichromate oxidation	9.29094
Dichromate oxidation	5.7759
Dichromate oxidation	6.52743
Dichromate oxidation	7.75724
Dichromate oxidation	7.9893
Dichromate oxidation	8.29156
Dichromate oxidation	8.93795
Dichromate oxidation	9.61245
Dichromate oxidation	9.75288
Dichromate oxidation	8.46655
Dichromate oxidation	9.07786
Dichromate oxidation	9.20425
Dichromate oxidation	8.07961
Dichromate oxidation	11.8825
Dichromate oxidation	13.4699
Dichromate oxidation	4.80532
Dichromate oxidation	6.38644
Dichromate oxidation	7.06815
Dichromate oxidation	7.0964
Dichromate oxidation	7.28634
Dichromate oxidation	8.00251
Dichromate oxidation	8.45902
Dichromate oxidation	8.69086
Dichromate oxidation	8.79619
Dichromate oxidation	8.76758
Dichromate oxidation	9.4704
Dichromate oxidation	10.7358
Dichromate oxidation	7.9964
Dichromate oxidation	9.01451
Dichromate oxidation	8.77946
Dichromate oxidation	6.99735
Dichromate oxidation	6.71659
Dichromate oxidation	5.396
Dichromate oxidation	6.04255
Dichromate oxidation	6.94214
Dichromate oxidation	6.94238
Dichromate oxidation	7.2235
Dichromate oxidation	8.26324
[truncated: 1,547 more rows]

## Sheet: Figure 2B
Longitude	Latitude
31.28	-25.0319
31.2659	-25.0548
31.2651	-25.0542
31.2086	-25.1151
31.233	-25.1365
31.2179	-25.1608
31.2841	-25.1535
31.2996	-25.3342
31.2753	-25.0288
31.3379	-25.2282
31.3633	-25.3256
31.3567	-25.1264
31.487	-25.2569
31.4188	-25.2007
31.5465	-25.1005
31.567	-25.119
31.5571	-25.1405
31.5639	-25.2385
31.3637	-25.0286
31.3865	-25.0242
31.4527	-23.0117
31.5372	-24.9914
31.5524	-25.0622
31.5454	-25.0835
31.7103	-24.9393
31.6696	-24.9731
31.7668	-24.9826
31.8024	-25.0443
31.748	-25.0958
31.6862	-25.1224
31.8063	-25.2718
31.7101	-25.3092
31.7256	-25.3501
31.7044	-25.3795
31.7557	-25.3026
31.52	-25.3155
31.4521	-25.3017
31.5761	-25.3218
31.5816	-25.3511
31.6239	-25.2453
31.6116	-25.1497
31.627	-25.1346
31.7459	-25.1816
31.7513	-24.915
31.7154	-24.9103
31.6334	-24.7873
31.6899	-24.8003
31.7554	-24.8667
31.7405	-24.7671
31.6551	-24.7843
31.6837	-24.7406
31.6593	-24.7165
31.6556	-24.6912
31.6758	-24.6665
31.6755	-24.6493
31.7295	-24.6147
31.5804	-24.571
31.4907	-24.5188
31.659	-24.5269
31.6305	-24.4717
31.6306	-24.4713
31.6094	-24.4721
31.5835	-24.4727
31.4934	-24.4626
31.5454	-24.4346
31.5133	-24.4193
31.5762	-24.1208
31.5429	-24.1617
31.5853	-24.2393
31.4528	-24.3286
31.2003	-23.8574
31.2463	-23.8937
31.3403	-23.929
31.3688	-23.9395
31.484	-23.9473
31.2072	-23.7438
31.1575	-23.7921
31.2951	-23.8187
31.2577	-23.861
31.4043	-23.874
31.4779	-23.8747
31.5297	-23.918
31.5102	-23.8692
31.0915	-23.4902
31.073	-23.4839
31.1355	-23.558
31.1383	-23.6033
31.1451	-23.6639
31.3321	-23.7138
31.4188	-23.6393
31.3706	-23.7464
31.118	-22.9606
31.0829	-23.1526
31.1943	-23.169
31.0955	-23.2261
31.1242	-23.4612
31.1027	-23.2798
31.1144	-23.3255
31.2435	-23.2827
31.2177	-23.3194
31.1869	-23.3495
31.2791	-23.466
31.3699	-23.4735
31.2085	-22.8009
31.2378	-22.8356
31.2433	-22.8838
31.0632	-22.8821
31.08	-22.9126
31.0951	-22.9283
31.1835	-23.1069
31.1467	-23.1372
31.8539	-25.2827
31.8931	-25.1634
31.828	-24.8311
31.839	-24.777
31.8195	-24.768
31.7898	-24.7029
31.7486	-24.6092
31.6912	-24.3908
31.7905	-24.484
31.8303	-24.5688
31.8097	-24.5892
31.8572	-24.699
31.1294	-22.7486
31.0799	-22.7416
31.6674	-24.3133
31.7645	-24.3666
31.8757	-24.2919
31.8751	-24.512
31.8685	-24.5476
31.8578	-24.5394
31.8968	-24.6375
31.8327	-24.7005
31.884	-24.7694
31.8597	-24.8652
31.8839	-24.8961
31.8673	-24.9083
31.8854	-24.9681
31.9147	-24.9106
31.8722	-24.9308
31.8966	-25.0268
31.9184	-25.0751
31.9523	-25.0968
31.9613	-25.1225
31.9125	-25.1514
31.9176	-25.1718
31.951	-25.1901
31.9381	-25.2631
31.9815	-25.2873
31.8395	-24.1778
31.8395	-24.1778
31.7074	-24.2521
31.7468	-24.3002
31.8116	-24.2793
31.8444	-24.2115
31.9406	-24.3844
31.3616	-25.2073
31.4921	-25.279
31.5249	-25.2929
31.8193	-24.9971
31.6475	-24.5845
31.6584	-24.6004
31.4574	-24.4286
31.4659	-24.3766
31.557	-24.4237
31.6105	-24.4066
31.6224	-24.4421
31.6584	-24.3892
31.6164	-24.3865
31.8208	-24.0611
31.7868	-24.09
31.7167	-24.1726
31.7191	-24.1985
31.6428	-24.2396
31.6781	-24.1011
31.7367	-24.0702
31.7	-24.0474
31.742	-23.9991
31.3086	-23.1981
31.3145	-23.1929
31.4216	-23.1383
31.4159	-23.1586
31.496	-23.1594
31.5292	-23.2586
31.5129	-23.3029
31.6332	-23.9714
31.6086	-24.0136
31.1743	-22.6116
31.1956	-22.6263
31.1659	-22.6958
31.2306	-22.7045
31.2794	-22.9011
31.2961	-22.9711
31.3448	-22.9993
31.4694	-23.1084
31.3636	-23.068
31.3432	-23.0915
31.2537	-23.1181
31.3966	-23.1809
31.4215	-23.2922
31.4705	-23.3055
31.37	-23.3334
31.3691	-23.3605
31.4086	-23.4279
31.4631	-23.4694
31.5031	-23.5203
31.531	-23.5613
31.5147	-23.6617
31.5472	-23.612
31.5445	-23.7288
31.5724	-23.7785
31.5682	-23.9032
31.5671	-23.9319
31.5795	-23.9458
31.2656	-22.69
31.195	-22.7145
31.3587	-22.9004
31.3284	-22.8979
31.2742	-22.937
31.2158	-23.1344
31.276	-23.2604
31.3185	-23.2942
31.4717	-23.9241
31.5254	-24.2012
31.138	-22.3611
31.2216	-22.4738
31.1931	-22.5446
31.3075	-22.4657
31.2991	-22.537
31.286	-22.5635
31.2418	-22.6001
31.2431	-22.5635
31.3106	-22.707
31.3345	-22.7528
31.398	-22.8439
31.2504	-22.4195
31.1398	-22.3482
31.2183	-22.4408
31.9456	-24.8934
31.9422	-25.0064
31.9887	-25.0673
31.7038	-23.8218
31.7608	-23.8865
31.7445	-23.9151
31.8247	-24.0164
31.7286	-23.8498
31.3166	-22.5108
31.0666	-22.8476
31.1357	-23.1357
31.027	-22.6954
31.0532	-22.7166
31.0018	-22.6956
30.9992	-22.6628

## Sheet: Figure 2D
Savanna	PyC (%)
Kruger National Park	11
Kruger National Park	7.56
Kruger National Park	3.93
Kruger National Park	7.05
Kruger National Park	10.38
Kruger National Park	4.99
Kruger National Park	8.64
Kruger National Park	9.6
Kruger National Park	7.41
Kruger National Park	7.41
Kruger National Park	4.57
Kruger National Park	9.56
Kruger National Park	8.68
Kruger National Park	8.85
Kruger National Park	8.66
Kruger National Park	7.17
Kruger National Park	8.58
Kruger National Park	10.1
Kruger National Park	11.9
Kruger National Park	10.99
Kruger National Park	7.41
Kruger National Park	15.69
Kruger National Park	8.96
Kruger National Park	10.92
Kruger National Park	7.41
Kruger National Park	15.25
Kruger National Park	9.2
Kruger National Park	15.87
Kruger National Park	8.82
Kruger National Park	10.8
Kruger National Park	6.87
Kruger National Park	2.9
Kruger National Park	11.3
Kruger National Park	8.44
Kruger National Park	9.4
Kruger National Park	8.66
Kruger National Park	6.06
Kruger National Park	8.33
Kruger National Park	7.81
Kruger National Park	8.01
Kruger National Park	14.14
Kruger National Park	8.68
Kruger National Park	9.97
Kruger National Park	8.33
Kruger National Park	11.11
Kruger National Park	7.94
Kruger National Park	7.94
Kruger National Park	7.01
Kruger National Park	8.17
Kruger National Park	9.26
Kruger National Park	5.14
Kruger National Park	6.17
Kruger National Park	7.82
Kruger National Park	10.93
Kruger National Park	6.64
Kruger National Park	7.35
Kruger National Park	12.08
Kruger National Park	7.96
Kruger National Park	9.33
Kruger National Park	7.62
Kruger National Park	8.92
Kruger National Park	7.3
Kruger National Park	9.73
Kruger National Park	6.16
Kruger National Park	8.02
Kruger National Park	8.31
Kruger National Park	11.29
Kruger National Park	8.85
Kruger National Park	9.09
Kruger National Park	7.47
Kruger National Park	12.8
Kruger National Park	16
Kruger National Park	7.19
Kruger National Park	9.38
Kruger National Park	8.18
Kruger National Park	12.92
Kruger National Park	9.47
Kruger National Park	9.25
Kruger National Park	22.75
Kruger National Park	30.86
Kruger National Park	17.76
Kruger National Park	16.8
Kruger National Park	22.08
Kruger National Park	18.35
Kruger National Park	18.86
Kruger National Park	20.76
Kruger National Park	21.21
Kruger National Park	25.92
Kruger National Park	31.27
Kruger National Park	12.53
Kruger National Park	16.3
Kruger National Park	10.47
Kruger National Park	15.02
Kruger National Park	25.54
Kruger National Park	14.21
Kruger National Park	22.96
Kruger National Park	20.28
Kruger National Park	16.23
Kruger National Park	18.92
Kruger National Park	16.43
Kruger National Park	18.83
Kruger National Park	21.79
Kruger National Park	21.63
Kruger National Park	22.86
Kruger National Park	19.33
Kruger National Park	20.24
Kruger National Park	34.53
Kruger National Park	14.34
Kruger National Park	11.3
Kruger National Park	16.73
Kruger National Park	11.97
Kruger National Park	10.72
Kruger National Park	12.82
Kruger National Park	10.18
Kruger National Park	9.87
Kruger National Park	9.08
Kruger National Park	10.22
Kruger National Park	10.69
Kruger National Park	17.94
Kruger National Park	11.95
Kruger National Park	11
Kruger National Park	10.86
Kruger National Park	12.97
Kruger National Park	7.89
Kruger National Park	12.61
Kruger National Park	17.47
Kruger National Park	15.32
Kruger National Park	15.81
Kruger National Park	15.44
Kruger National Park	15.23
Kruger National Park	10.74
Kruger National Park	13.36
Kruger National Park	15.52
Kruger National Park	23.98
Kruger National Park	12.45
Kruger National Park	14.23
Kruger National Park	10.3
Kruger National Park	13.35
Kruger National Park	16.7
Kruger National Park	13.46
Kruger National Park	13.55
Kruger National Park	13.62
Kruger National Park	16.41
Kruger National Park	19.23
Kruger National Park	17.04
Kruger National Park	17.06
Kruger National Park	20.74
Kruger National Park	13.72
Kruger National Park	14.01
Kruger National Park	12.96
Kruger National Park	16.06
Kruger National Park	14.73
Kruger National Park	18.75
Kruger National Park	22.69
Kruger National Park	13.57
Kruger National Park	13.24
Kruger National Park	13.57
Kruger National Park	11.72
Kruger National Park	12.67
Kruger National Park	9.17
Kruger National Park	13.81
Kruger National Park	12.79
Kruger National Park	12.83
Kruger National Park	10.71
Kruger National Park	11.89
Kruger National Park	13.32
Kruger National Park	11.12
Kruger National Park	13.46
Kruger National Park	14.76
Kruger National Park	19.49
Kruger National Park	18.41
Kruger National Park	16.37
Kruger National Park	12.76
Kruger National Park	12.94
Kruger National Park	21.87
Kruger National Park	13.44
Kruger National Park	15.31
Kruger National Park	16.35
Kruger National Park	14.83
Kruger National Park	13.21
Kruger National Park	9.58
Kruger National Park	7.88
Kruger National Park	14.36
Kruger National Park	13.08
Kruger National Park	20.1
Kruger National Park	17.85
Kruger National Park	15.77
Kruger National Park	13.71
Kruger National Park	12.21
Kruger National Park	11.01
Kruger National Park	7.25
Kruger National Park	13.76
Kruger National Park	21.33
Kruger National Park	18.82
Kruger National Park	23.81
Kruger National Park	15.48
Kruger National Park	13.81
Kruger National Park	11.77
Kruger National Park	14.05
Kruger National Park	18.39
Kruger National Park	22.61
Kruger National Park	16.3
Kruger National Park	18.33
Kruger National Park	12.56
Kruger National Park	14.41
Kruger National Park	16.27
Kruger National Park	24.59
Kruger National Park	18.74
Kruger National Park	22.4
Kruger National Park	16.9
Kruger National Park	16.92
Kruger National Park	20.91
Kruger National Park	16.32
Kruger National Park	20.96
Kruger National Park	20.61
Kruger National Park	20.06
Kruger National Park	24.17
Kruger National Park	20.56
Kruger National Park	17.58
Kruger National Park	26.38
Kruger National Park	31.08
Kruger National Park	15.03
Kruger National Park	8.66
Kruger National Park	13.79
Kruger National Park	21.09
Kruger National Park	21.8
Kruger National Park	24.1
Kruger National Park	15.18
Kruger National Park	7.78
Kruger National Park	16.14
Kruger National Park	11.96
Kruger National Park	12.53
Kruger National Park	14.4
Kruger National Park	12.44
Kruger National Park	16.4
Kruger National Park	15.53
Kruger National Park	25.04
Kruger National Park	42.28
Kruger National Park	17.19
Kruger National Park	17.39
Kruger National Park	14.9
Kruger National Park	12.35
Kruger National Park	13.25
Kruger National Park	12.37
Kruger National Park	33.99
Kruger National Park	12
Kruger National Park	12.12
Kruger National Park	18.58
Kruger National Park	15.08
Kruger National Park	14.49
Kruger National Park	14.15
Kruger National Park	11.9
Kruger National Park	10.23
Global	20
Global	20.83
Global	5.76
Global	4.12
Global	5.36
Global	6.41
Global	9.26
Global	3.54
Global	25
Global	22.22
Global	9.15
Global	4.76
Global	9.78
Global	6.56
Global	10.71
Global	3.7
Global	3.66
Global	1.33
Global	9.76
Global	9.62
Global	11.63
Global	9.47
Global	11.81
Global	7.51
Global	12.12
Global	10.71
Global	15.79
Global	15.79
Global	15
Global	11.9
Global	7.55
Global	4.93
Global	2.38
Global	2.26
Global	4.96
Global	3.15
Global	4.14
Global	3.68
Global	15.15
Global	10.83
Global	20
Global	14.29
Global	15.12
Global	11.94
Global	10.53
Global	9.72
Global	8.7
Global	8.11
Global	7.14
Global	3.53
Global	6.87
Global	5.52
Global	8.7
Global	5.41
Global	8.57
Global	8.47
Global	6.77
Global	4.78
Global	12.82
Global	10.23
Global	6.1
Global	3.4
Global	7.29
Global	5.31
Global	13.51
Global	8
Global	12.5
Global	10.34
Global	3.78
Global	2.2
Global	12.5
Global	12.12
Global	10.81
Global	8.96
Global	16.67
Global	16.67
Global	7.64
Global	10.99
Global	8.8
Global	6.53
Global	7.76
Global	10.56
Global	9.24
Global	10
Global	14.38
Global	14.86
Global	11.92
Global	15.45
Global	11.13
Global	14.9
Global	13.04
Global	12.71
Global	14.87
Global	18.14
Global	14.75
Global	8.51
Global	11.92
Global	8.93
Global	17.25
Global	15.63
Global	14.2
Global	13.38
Global	16.85
Global	20.67
Global	15.58
Global	10.64
Global	12.94
Global	12.38
Global	8.6
Global	0.53
Global	0.86
Global	0.67
Global	1.17
Global	1.23
Global	1.13
Global	1.3
Global	1.52
Global	1.77
Global	1.74
Global	8.13
Global	7.37
Global	13.22
Global	15.5
Global	15.85
Global	14.39
Global	29.06
Global	15.55
Global	9.8
Global	0
Global	29.85
Global	24.06
Global	10.3
Global	0.51
Global	37.48
Global	26.31
Global	16.57
Global	5.54
Global	33.14
Global	17.71
Global	6.13
Global	3.62
Global	33.49
Global	17.3
Global	11.97
Global	8.62
Global	8.69
Global	27.68
Global	22.11
Global	11.31
Global	0.63
Global	1.99
Global	0.27
Global	2.98
Global	27.27
Global	18.47
Global	7.22
Global	0.73
Global	32.11
Global	13.8
Global	9.47
Global	2.01
Global	0
Global	24.57
Global	10.49
Global	0
Global	9.23
Global	28.28
Global	22.88
Global	12.33
Global	4.15
Global	22.38
Global	15.92
Global	9.21
Global	4.37
Global	0.55
Global	9.44
Global	0
Global	31.88
Global	21.31
Global	7.41
Global	2.86
Global	17
Global	13
Global	14
Global	16
Global	13
Global	14
Global	7.14
Global	7.58
Global	5.22
Global	11.61
Global	9.63
Global	11.71
Global	7.23
Global	12.76
Global	3.6
Global	2.2

## Sheet: Figure 3A
	%IncMSE
Fire frequency	12.0603
Year since last fire	9.99176
Soil clay content	53.6194
Mean annual rainfall	29.4562
Grass biomass	17.7338
Elevation	14.4087
Slope	-1.92705
Woody cover	19.7191

## Sheet: Figure 3B
Soil clay content	PyC stock
8.64488	0.915723
9.73726	0.915475
10.8296	0.915378
11.922	0.920558
13.0144	0.921648
14.1068	0.91852
15.1992	0.920954
16.2915	0.923631
17.3839	0.923438
18.4763	0.946547
19.5687	0.948694
20.6611	0.95914
21.7535	0.970146
22.8458	0.991034
23.9382	1.07358
25.0306	1.12833
26.123	1.13757
27.2154	1.18158
28.3077	1.23932
29.4001	1.3486
30.4925	1.36784
31.5849	1.42492
32.6773	1.49016
33.7696	1.59905
34.862	1.61633
35.9544	1.62391
37.0468	1.7036
38.1392	1.75553
39.2315	1.7889
40.3239	1.83607
41.4163	1.84059
42.5087	1.84281
43.6011	1.84525
44.6935	1.84467
45.7858	1.84615
46.8782	1.83008
47.9706	1.82686
49.063	1.8271
50.1554	1.81936
51.2477	1.81691
52.3401	1.81543
53.4325	1.80394
54.5249	1.79846
55.6173	1.79922
56.7096	1.79051
57.802	1.7711
58.8944	1.75073
59.9868	1.75489
61.0792	1.7623
62.1715	1.7623
63.2639	1.77497

## Sheet: Figure 3C
Mean annual rainfall	PyC stock
423.813	1.60892
430.077	1.5249
436.341	1.47841
442.604	1.47315
448.868	1.45539
455.132	1.45628
461.396	1.44624
467.659	1.44341
473.923	1.44331
480.187	1.43837
486.451	1.39293
492.714	1.38052
498.978	1.35465
505.242	1.3408
511.506	1.33614
517.769	1.32847
524.033	1.27675
530.297	1.25882
536.561	1.25792
542.825	1.21652
549.088	1.11111
555.352	1.07426
561.616	1.03597
567.88	1.05051
574.143	1.04964
580.407	1.04147
586.671	1.0435
592.935	1.04543
599.198	1.04991
605.462	1.04646
611.726	1.05117
617.99	1.04438
624.254	1.03991
630.517	1.03868
636.781	1.03774
643.045	1.03693
649.309	1.0373
655.572	1.0371
661.836	1.0374
668.1	1.03621
674.364	1.03685
680.627	1.0383
686.891	1.03881
693.155	1.03979
699.419	1.04065
705.683	1.04205
711.946	1.04539
718.21	1.04552
724.474	1.04554
730.738	1.04588
737.001	1.0468

## Sheet: Figure 3D
Woody cover	PyC stock
0.988	1.45302
2.27104	1.40356
3.55409	1.33852
4.83713	1.31434
6.12018	1.30075
7.40322	1.29312
8.68627	1.25883
9.96931	1.26185
11.2524	1.20324
12.5354	1.17422
13.8184	1.17221
15.1015	1.17095
16.3845	1.17132
17.6676	1.17163
18.9506	1.1662
20.2337	1.15975
21.5167	1.16278
22.7998	1.16692
24.0828	1.17018
25.3658	1.16442
26.6489	1.157
27.9319	1.14969
29.215	1.14384
30.498	1.1441
31.7811	1.14434
33.0641	1.14213
34.3472	1.14314
35.6302	1.14656
36.9132	1.14819
38.1963	1.14807
39.4793	1.15016
40.7624	1.14707
42.0454	1.14764
43.3285	1.14902
44.6115	1.14875
45.8946	1.15026
47.1776	1.15007
48.4606	1.14794
49.7437	1.1481
51.0267	1.14875
52.3098	1.15092
53.5928	1.15117
54.8759	1.15176
56.1589	1.1582
57.442	1.16045
58.725	1.1607
60.008	1.16203
61.2911	1.16247
62.5741	1.16245
63.8572	1.16245
65.1402	1.16245

## Sheet: Figure 3E
Grass biomass	PyC stock
298.204	1.22533
430.339	1.22335
562.475	1.219
694.611	1.21839
826.746	1.21777
958.882	1.21654
1091.02	1.22989
1223.15	1.22606
1355.29	1.22258
1487.42	1.18865
1619.56	1.18853
1751.7	1.18047
1883.83	1.18341
2015.97	1.18577
2148.1	1.1758
2280.24	1.17382
2412.37	1.17316
2544.51	1.1721
2676.64	1.17249
2808.78	1.17663
2940.92	1.18401
3073.05	1.19622
3205.19	1.20057
3337.32	1.20501
3469.46	1.2196
3601.59	1.25457
3733.73	1.26186
3865.86	1.27967
3998	1.31032
4130.14	1.31443
4262.27	1.31891
4394.41	1.33087
4526.54	1.33417
4658.68	1.34095
4790.81	1.38012
4922.95	1.3868
5055.09	1.38727
5187.22	1.39355
5319.36	1.39427
5451.49	1.39085
5583.63	1.39258
5715.76	1.39386
5847.9	1.39518
5980.03	1.39669
6112.17	1.39669
6244.31	1.39842
6376.44	1.40889
6508.58	1.44994
6640.71	1.44994
6772.85	1.44994
6904.98	1.44994

[truncated: 10 more sheets: Figure 3F, Figure 3G, Figure 3H, Figure 3I, Figure 4A, Figure 4B, Figure 4C, Figure 4D, Figure 4E, Figure 4F]
